# Supplementary material for: High infection risk of intestinal helminths despite WASH interventions: A cross-sectional study in Khammouane province, Lao PDR
Source: PLoS Negl Trop Dis. 2026 Jun 1;20(6):e0014388. doi: 10.1371/journal.pntd.0014388 (PMC13245863; doi:10.1371/journal.pntd.0014388)
Supplement: S1 Data — (XLSX) [file pntd.0014388.s001.xlsx]

## Sheet: Sheet1
gender	highest education level completed	occupation	4.1. The water source always gives sufficient water for your needs?	4.2. Do you have enough drinking water for yourself and your family?	4.3. Do you consume raw meat?	4.3.a. If yes, how often do you consume raw meat?	4.4. Do you eat undercooked meat? Or any preparation: with lemon, vinegar etc.?	4.4.a. If yes, how often do you consume undercooked meat?	4.5. Do you consume raw/fermented/undercooked fish?	4.5.a. If yes, how often do you consume raw fish?	4.6. Do you consume raw shellfish? (e.g., praws, crab….)	4.6.a. If yes, how often do you consume raw shellfish?	4.7. Do you eat raw or undercooked snail (not snail from the sea)?	4.7.a. If yes, how often do you consume snail?	4.8. Do you consume fresh (undercooked) vegetables?	4.8.a. If yes, do you wash the vegetables before consumption?	4.9. Do you always put on shoes while you go outside a house?	4.10. Do you clean your nail or cut your nail at least every two week?	4.11. Do you feed animals near/under your house area?	4.12. Do you feed a pig by yourself?	4.13. Do you slaughter pigs by yourself?	4.14. Do you use the animal feces to fertilise the crops (agriculture)?	6.1. What is your main source of drinking water currently? (Single answer, your main source of drinking water)	6.1.a. Other types of water, specify:	6.2. Do you need to travel to get water?	6.2.a. If yes, how long for the travelling time for getting water? (in minutes)	6.3. Do you have to line up to collect water?	6.4. Is your water source loacated on the premises, available when needed, free from fecal and priority chemical contamination?	7.1. Where do you defecate mostly? (Single answer, main place where you defecate)	7.2. Do you share toilets/latrines between two or more households?	7.3. If you have own facilities at home, are excreta safely disposed of in situ and/or transported and treated offside?	8.1. Do you have handwashing facility on premises?	8.1.a. If yes, do you wash your hands with soap?	OV	MIF	HW	TT	ASC	TN	F.hepatica	Paragonimus	TO
0	1	2	1	1	1	0	1	0	1	2	0		1	0	1	0	1	0	1	0	0	1	9		0		0	0	7	0	1	1	1	253	35	42	17	0	0	0	0	0
1	0	2	1	1	1	2	0		1	2	0		0		1	2	1	1	1	0	0	1	9		0		0	0	7	0	1	1	1	0	7	8	5	5	1	0	0	0
0	4	2	1	1	1	0	1	0	1	0	0		1	0	1	2	1	1	0	1	0	1	10		0		0	1	7	0	0	1	1	735	45	77	52	0	0	0	0	15
1	1	1	1	0	0		0		0		0		0		1	0	1	1	1	0	0	1	10		0		0	1	7	0	0	1	1	0	4	0	0	0	0	0	0	0
1	1	0	0	0	0		0		0		0		0		1	2	1	1	1	0	0	1	8		0		0	1	7	1		1	0	0	0	206	0	0	0	0	0	31
0	1	2	0	0	1	1	1	2	1	1	0		0		1	2	1	1	1	0	0	1	8		0		0	0	2	0	0	1	1	127	9	31	11	0	1	0	0	2
1	1	2	1	1	1	1	1	0	1	2	1	0	0		1	2	1	0	1	0	0	1	8		0		0	0	2	0	0	1	1	73	11	75	0	0	0	0	0	8
0	1	10	1	1	1	0	1	0	1	2	1	0	1	0	1	2	1	1	1	1	1	1	8		0		0	1	7	1		1	0	12	3	5	3	0	0	0	0	0
1	1	2	1	1	1	0	1	0	1	2	1	0	0		1	2	1	0	1	1	0	0	8		0		0	1	7	0	1	1	0	7	9	0	0	0	0	0	0	0
0	2	2	0	1	0		1	0	1	0	0		1	0	1	2	1	1	0	0	1	1	10		0		0	1	7	0	0	1	1	2054	0	28	16	0	0	0	0	0
1	3	1	1	1	1	1	1	1	1	2	0		1	0	1	1	1	1	1	0	0	1	8		0		0	0	2	0	0	1	1	615	21	53	163	0	0	0	0	0
0	1	0	1	1	1	1	0		1	2	0		0		1	2	1	1	1	0	0	1	8		0		0	0	2	0	0	1	1	14	0	18	14	0	0	0	0	0
0	0	2	1	1	1	0	1	0	1	0	0		1	0	1	2	1	1	1	1	0	1	8		0		0	1	7	0	1	1	0	524	43	106	28	0	1	0	0	0
1	2	2	1	1	1	0	1	0	0		0		1	0	1	2	1	1	0	1	0	1	10		0		0	1	7	0	0	1	1	198	3	4	7	0	0	0	0	9
0	1	2	1	1	1	0	1	2	1	2	0		0		1	2	1	0	1	0	0	1	8		0		0	1	7	0	1	1	0	109	10	129	15	0	1	0	0	0
1	0	2	1	1	1	0	1	0	1	0	1	0	1	0	1	2	1	1	0	0	0	1	8		0		0	1	7	0	1	1	0	645	0	35	25	0	0	0	0	0
0	2	2	1	1	1	1	1	2	1	2	0		0		1	2	0	1	1	1	0	1	8		0		0	0	7	0	1	1	0	23	0	6	0	0	0	0	0	0
1	0	0	1	1	0		0		1	0	0		0		1	2	1	1	1	0	0	1	8		0		0	0	7	0	1	1	0	13	0	0	0	0	0	0	0	0
1	0	2	0	0	1	0	1	0	1	0	0		1	0	1	2	1	1	1	1	0	1	8		0		0	0	7	0	1	1	0	8	0	22	0	0	0	0	0	0
0	1	2	0	0	0		0		0		0		0		1	0	1	0	1	0	0	1												11	0	36	0	0	0	0	59	0
0	0	0	0	0	1	0	1	0	0		0		0		1	0	1	1	1	1	0	1												1	0	47	0	0	0	0	0	0
0	2	2	0	1	1	1	1	1	1	0	0		0		1	0	1	1	0	0	0	0	12		0		0	1	7	1		1	1	13	0	7	0	0	0	0	0	0
1	0	2	0	1	1	0	1	0	1	0	0		0		1	0	1	1	0	0	0	0	12		0		0	1	7	1		1	1	45	0	12	0	0	0	0	0	0
1	1	0	1	1	1	0	1	0	1	0	1	0	1	0	1	2	1	1	1	1	1	1	12		0		0	1	7	1		1	1	55	0	44	0	0	0	0	0	0
1	3	9	0	1	0		0		0		0		0		1	0	1	1	0	1	0	1	8		0		0	1	7	1		1	0	2	0	134	0	0	0	0	0	0
0	3	2	1	1	0		0		0		0		0		1	2	1	1	0	0	0	1	8		0		0	1	7	1		1	0	0	0	17	0	0	0	0	0	0
1	1	2	1	1	0		1	0	1	0	0		0		1	0	1	1	0	0	0	1	8		0		0	0	10	1		1	1	16	0	9	0	0	0	0	0	0
1	1	2	0	0	0		1	0	1	2	0		0		1	2	1	0	1	1	0	1	9		1	5	0	2	7	0	1	1	0	0	0	32	0	0	0	0	0	8
0	1	2	0	0	1	1	1	1	1	2	0		0		1	2	1	1	0	0	0	1	9		0		0	0	7	0	1	1	1	0	0	12	0	0	0	0	0	0
1	1	2	0	0	1	1	1	1	1	1	0		0		1	1	1	1	1	1	0	0	9		0		0	0	7	0	1	1	1	14	0	7	0	0	0	0	0	0
1	1	2	0	0	0		0		1	2	0		0		1	1	1	1	1	1	0	1	9		1	120	1	2	7	1		1	1	15	5	9	0	0	0	0	0	0
0	0	2	0	0	1	0	1	0	1	0	0		0		1	2	1	1	0	1	0	1	9		0		0	1	7	0	1	1	0	2	0	8	0	0	0	0	0	0
0	3	2	0	0	1	0	1	0	1	0	0		0		1	2	1	1	1	0	1	1	9		0		0	1	7	0	1	1	0	0	0	0	0	0	0	0	0	0
1	0	2	0	1	0		0		0		0		0		0		1	1	1	0	0	1	9		0		0	1	7	0	1	1	0	0	0	5	0	0	0	0	0	0
1	0	2	0	0	0		0		1	1	0		0		1	2	1	1	0	1	0	1	9		0		0	0	7	0	1	1	1	27	0	7	0	0	1	0	0	0
1	0	2	0	0	1	0	1	0	1	0	0		0		1	2	1	1	1	1	0	1	9		0		0	0	7	0	1	1	0	7	0	0	0	0	0	0	0	0
1	1	2	0	0	1	0	1	0	1	0	0		0		1	2	1	1	1	1	0	1	9		0		0	1	9	1		0		3	0	12	0	0	0	0	0	0
1	0	2	0	0	0		0		0		0		0		1	1	1	1	0	0	0	1	9		1	120	0	2	7	0	1	1	1	14	0	7	0	0	1	0	0	0
0	0	2	0	0	1	0	1	0	1	1	0		1	1	1	2	1	0	0	0	0	1	9		1	120	0	2	7	0	1	1	1	0	0	5	0	0	0	0	0	0
0	1	2	0	0	1	0	1	0	0		0		0		0		1	1	0	1	0	1	9		0		0	0	7	0	1	1	0	143	7	31	0	0	0	0	0	0
1	1	2	0	0	0		0		0		0		0		1	2	1	1	1	0	0	1	8		1	10	0	2	2	0	1	1	1	0	0	0	0	0	0	0	0	0
0	0	2	1	1	1	0	1	0	0		0		1	0	1	0	1	1	0	0	0	1	9		1	10	1	1	7	0	1	1	1	103	12	13	0	0	0	0	0	4
0	1	2	0	0	1	0	1	0	1	0	0		1	0	1	2	1	1	1	1	1	1	9		0		0	1	8	1		1	0	0	0	0	0	0	0	0	0	0
1	0	2	1	1	1	0	1	0	1	2	0		1	0	1	2	1	1	1	0	0	1	9		0		0	1	8	1		1	0	0	0	4	0	0	0	0	0	0
0	0	2	0	0	1	1	1	1	1	1	0		0		1	2	1	0	1	1	1	1	8		1	10	0	2	2	0	1	1	1	38	0	31	0	0	0	0	0	0
1	0	2	0	0	0		0		0		0		0		1	1	1	0	1	1	0	1	8		1	10	0	2	2	0	1	1	1	0	0	0	0	0	0	0	0	0
1	0	2	1	0	0		0		0		0		0		1	2	1	1	1	0	0	1	9		1	10	1	1	7	0	1	1	1	44	7	3	0	0	0	0	0	0
1	0	2	0	0	0		0		1	2	0		0		1	2	1	1	1	0	0	1	9		1	2	0	2	3	0	0	1	1	0	0	11	0	0	0	0	0	0
0	1	2	1	1	1	0	1	0	1	0	0		0		1	2	1	1	0	0	1	1	9		1	10	1	2	7	0	1	1	1	0	0	25	0	0	0	0	0	0
1	0	2	0	0	0		1	1	1	1	0		0		1	1	1	0	0	1	0	1	9		1	10	1	1	2	0	0	0		17	0	6	0	0	0	0	0	0
1	0	0	0	0	1	0	1	0	0		0		0		1	2	1	1	1	1	0	1	9		0		0	1	9	1		1	0	398	17	5	0	0	0	0	0	0
0	3	2	1	1	0		1	1	0		0		1	0	1	2	1	0	1	1	0	1	9		0		0	1	9	1		1	0	0	0	0	2	0	0	0	0	0
0	3	6	1	1	1	0	1	0	0		0		0		1	2	1	1	1	0	0	1	9		0		0	1	8	1		1	0	0	0	0	0	0	0	0	0	0
1	1	2	1	1	1	0	1	0	1	0	0		1	0	1	0	1	1	1	0	0	1	9		0		0	1	8	1		1	0	4	0	11	0	0	0	0	0	0
0	0	2	0	0	0		0		1	1	0		0		1	2	1	1	1	1	1	0	8		1	5	0	2	7	0	1	1	1	32	0	8	0	0	0	0	0	0
1	1	2	1	1	1	0	1	0	1	0	0		1	0	1	2	1	0	1	1	0	1	8		1	5	0	2	7	0	1	1	1	104	9	0	0	0	0	0	0	0
0	1	2	1	1	0		1	0	0		0		0		1	0	1	1	1	0	1	1	9		1	10	1	1	2	0	0	0		0	0	4	0	0	0	0	0	0
0	2	2	0	0	1	0	1	0	1	0	0		0		1	2	1	1	1	1	1	1	9		0		0	1	7	1		1	0	0	0	2	0	0	0	0	0	0
0	1	2	1	1	1	0	1	1	0		0		0		1	2	1	1	1	1	1	1	8		1	2	1	2	7	0	1	1	0	3	0	0	0	0	0	0	0	0
1	0	2	1	1	1	0	1	0	1	2	0		0		1	2	1	1	1	1	0	1	1		0		0	0	7	0	1	1	1	69	0	0	0	0	0	0	0	0
0	1	2	1	1	1	0	1	0	1	0	0		0		1	2	1	0	1	0	1	1	8		0		0	1	7	0	1	0		0	5	17	0	0	0	0	0	0
1	1	2	1	1	1	0	1	0	1	0	0		0		1	2	1	1	1	1	0	1	8		1	2	1	2	7	0	1	1	0	154	9	3	0	0	0	0	0	0
0	2	2	0	0	1	0	1	0	1	0	0		1	0	1	0	1	1	0	0	1	1	8		0		0	1	7	1		1	1	4	0	31	0	0	0	0	0	0
1	3	2	1	1	0		0		1	1	0		0		1	2	1	1	1	1	0	1	1		0		0	0	7	0	1	1	1	1	0	0	0	0	0	0	0	0
1	0	1	1	0	1	0	1	1	1	0	0		0		1	2	1	1	1	1	0	1	8		0		0	1	7	1		1	1	7	0	5	0	0	0	0	0	0
0	0	2	0	0	0		0		1	0	0		0		1	2	1	0	0	0	0	1	1		1	50	0	0	7	0	1	1	1	2	0	3	0	0	0	0	0	0
1	0	2	1	1	0		0		1	0	0		0		1	1	1	0	0	0	0	1	1		1	50	0	0	7	0	1	1	1	0	0	0	0	0	0	0	0	8
0	1	2	1	1	1	0	1	0	1	0	0		0		1	0	1	1	1	0	0	1	8		1	2	1	2	7	0	1	1	0	29	0	9	0	0	1	0	0	0
1	3	2	0	1	1	0	1	0	1	2	0		0		1	2	1	0	1	1	0	1	8		1	2	1	2	7	0	1	1	0	8	0	3	0	0	0	0	0	0
0	2	2	0	0	1	0	1	0	1	1	0		0		1	2	1	1	1	0	0	1	8		0		0	2	2	0	0	1	1	7	0	4	0	0	0	0	0	0
1	1	2	1	1	1	0	1	0	1	0	0		1	0	1	2	1	1	1	1	0	1	1		0		0	0	7	0	1	1	0	2	0	28	2	0	0	0	0	0
0	1	0	1	1	0		0		1	2	0		0		1	2	1	1	1	0	0	1	8		0		0	1	2	0	0	1	0	9	0	0	0	0	0	0	0	0
0	1	2	0	0	1	0	1	1	1	1	0		1	0	1	2	1	1	1	1	0	1	8		0		0	1	2	0	0	1	0	19	0	4	0	0	0	0	0	0
1	1	2	1	1	0		1	2	0		0		1	2	1	2	1	1	1	0	0	1	8		0		0	1	2	0	0	1	0	185	10	8	0	0	0	0	0	0
1	1	2	1	1	0		0		0		0		0		1	2	1	1	1	1	1	1	8		0		0	2	2	0	0	1	1	0	0	0	0	5	0	0	0	0
0	1	2	1	1	0		1	0	1	0	0		0		1	0	1	1	0	0	0	1	1		0		0	0	2	0	0	1	1	51	0	15	0	0	0	0	0	0
1	0	2	1	1	0		1	0	0		0		0		1	0	1	1	0	0	0	0	1		0		0	0	2	0	0	1	1	48	0	9	0	0	0	0	0	0
0	3	2	0	1	1	0	1	1	1	1	0		1	0	1	1	1	1	1	0	0	1	1		0		0	2	7	1		1	1	19	0	0	0	0	0	0	0	0
1	0	2	1	1	0		0		1	1	0		0		1	0	1	1	1	0	0	1	1		0		0	0	9	1		1	0	5	0	12	0	0	0	0	0	0
1	0	2	1	1	0		0		0		0		0		1	0	1	1	0	0	0	1	8		0		0	1	7	0	1	0		166	0	15	0	0	0	0	0	0
1	0	2	0	1	0		1	0	0		0		0		0		1	1	0	1	0	1	1		0		0	0	7	0	1	1	1	5	0	3	0	0	0	0	0	0
0	1	2	0	1	0		1	2	0		1	0	0		1	2	1	0	1	0	1	1	8		1	3	0	1	2	1		0		103	9	8	0	0	0	0	0	0
0	1	2	1	1	1	0	1	0	1	0	0		0		1	2	1	1	1	1	1	1	8		1	3	1	2	2	0	0	1	1	8	0	5	6	0	0	0	0	0
0	1	2	0	1	1	0	1	0	1	0	0		0		1	2	1	1	0	1	1	1	8		0		0	0	7	0	0	0		5	0	3	0	0	0	0	0	0
1	0	2	1	1	1	0	1	0	1	0	0		0		1	2	1	1	0	1	0	1	8		0		0	0	7	0	0	0		0	0	8	0	0	0	0	0	0
0	1	2	0	0	0		1	2	0		0		0		1	2	1	1	0	1	0	1	8		1	1	1	0	7	0	1	1	1	0	0	0	0	0	0	0	0	0
1	1	1	1	1	0		0		0		0		0		1	2	1	1	1	0	0	0	8		1	1	1	0	7	0	1	1	1	6	4	41	0	0	0	0	0	7
0	1	2	1	1	1	0	1	0	0		0		0		1	0	1	1	0	0	0	1	8		0		0	1	7	1		1	1	2	0	0	0	0	0	0	0	0
1	3	2	1	1	0		0		0		0		0		1	1	1	1	1	0	0	1	8		0		0	1	7	1		1	1	0	0	0	0	0	0	0	0	0
1	3	6	1	1	0		0		0		0		0		1	2	1	1	0	0	0	0	8		0		0	1	7	1		1	1	1	0	0	0	0	0	0	0	0
1	0	2	0	0	0		0		1	2	0		0		1	2	1	1	0	0	0	1	1		0		0	1	7	0	1	1	1	63	0	5	0	0	0	0	0	0
1	3	2	1	1	0		1	0	1	2	0		0		1	2	1	1	1	1	0	1	1		0		0	1	7	0	1	1	1	7	0	9	0	0	0	0	0	0
1	0	2	1	1	0		0		1	0	0		0		1	0	1	1	1	1	0	0	1		0		0	1	7	0	1	1	1	0	0	3	0	0	0	0	0	0
0	1	10	0	0	1	0	0		0		0		0		1	2	1	1	1	0	0	0	8		1	5	1	1	7	0	1	1	1	0	3	0	0	0	1	0	0	0
1	1	2	1	1	0		0		0		0		0		1	2	1	1	1	0	1	1	8		1	5	1	1	7	0	1	1	1	3	0	2	0	0	0	0	0	0
1	0	0	1	1	0		0		1	0	0		0		1	2	1	1	1	1	1	1	8		0		0	1	9	1		1	0	2	0	4	0	0	0	0	0	0
0	3	9	1	1	0		0		0		0		1	0	1	2	1	1	1	1	1	1	1		0		0	1	7	0	1	1	1	0	0	0	0	0	0	0	0	0
0	3	2	1	1	1	0	1	0	1	0	1	0	1	0	1	2	1	0	1	1	1	1	8		0		0	1	9	1		1	0	7	3	0	0	0	0	0	0	4
0	1	2	1	1	1	0	1	1	1	2	1	0	1	0	1	2	1	0	1	1	0	1	1		0		0	2	2	0	0	1	1	1	0	0	0	0	0	0	0	2
0	2	2	0	1	1	0	1	0	1	0	0		1	0	1	0	1	1	0	0	1	1	8		1	20	1	1	2	0	0	1	1	2	0	3	0	0	0	0	0	2
0	1	2	1	0	1	1	1	1	1	1	0		1	1	1	2	1	0	1	1	0	1	1		0		0	1	7	0	0	0		7	4	18	0	0	0	0	0	5
1	0	2	1	1	1	0	1	0	1	0	0		1	0	1	2	1	1	1	1	0	1	1		0		0	1	7	0	0	0		6	0	1	0	0	0	0	0	0
1	0	2	1	1	1	0	1	0	1	2	0		1	1	1	2	1	0	1	1	0	1	8		0		0	2	2	0	0	0		0	0	0	0	0	0	0	0	0
1	0	2	1	1	0		0		0		0		0		1	2	1	1	0	1	0	1	8		0		0	2	2	0	0	0		138	0	9	0	0	0	0	0	0
0	2	2	1	1	1	0	1	0	1	0	0		1	0	1	2	1	0	0	0	1	1	1		0		0	0	7	0	1	1	1	25	0	131	0	0	0	0	0	0
1	0	2	1	1	0		0		0		0		0		1	2	1	1	1	0	0	1	1		0		0	0	7	0	1	1	1	7	0	1	0	0	0	0	0	0
1	0	1	1	1	0		0		0		0		0		1	2	1	1	1	0	0	1	1		0		0	0	7	0	1	1	1	21	0	15	3	0	0	0	0	0
1	0	1	1	1	1	0	1	1	1	2	0		1	1	1	2	0	0	1	1	0	1	1		1	20	0	2	2	0	0	1	1	84	0	3	14	0	0	0	0	0
0	1	2	1	1	1	1	1	2	1	2	1	0	1	2	1	2	1	1	1	1	0	1	1		1	20	0	2	2	0	0	1	1	1	0	1	1	0	0	0	0	0
0	1	2	1	1	1	0	1	0	1	0	0		1	0	1	2	1	1	0	1	1	1	1		0		0	0	2	0	0	1	0	0	0	1	0	0	1	0	0	0
1	0	2	1	1	0		0		1	0	0		0		1	2	1	1	1	0	0	1	1		0		0	0	2	0	0	1	0	0	0	6	0	0	0	0	0	0
0	0	2	0	0	1	0	1	0	0		0		1	0	1	1	1	1	0	0	0	1	1		1	30	0	0	2	0	0	1	0	0	0	4	0	0	0	0	0	0
1	0	2	1	1	0		0		1	0	0		0		1	2	1	1	1	0	0	1	1		1	30	0	0	2	0	0	1	0	1	0	5	3	0	0	0	0	2
1	0	2	1	1	0		1	1	1	2	0		0		1	2	1	1	1	0	0	1	8		1	20	1	1	2	0	0	1	1	0	0	0	0	0	0	0	0	0
1	1	2	1	1	1	0	1	0	1	2	0		1	0	1	2	1	0	1	0	1	1	1		1	3	0	1	2	0	0	1	1	5	0	0	1	0	0	0	0	0
0	0	2	1	1	1	0	1	2	1	2	0		1	2	1	2	1	1	1	1	0	1	1		0		0	0	2	0	0	1	1	11	3	18	12	0	1	7	0	0
0	0	2	1	1	1	1	1	1	1	2	0		0		1	2	1	1	1	1	0	1	1		0		0	2	7	0	1	1	1	0	0	3	0	0	0	0	0	5
1	1	2	0	1	1	0	1	0	0		0		0		1	2	1	1	1	0	0	1	1		0		0	2	7	0	1	1	1	21	0	2	0	0	1	0	0	0
0	3	2	0	1	0		0		1	0	0		1	0	1	2	1	0	0	0	0	1	1		0		0	1	2	1		1	1	0	0	0	0	0	0	0	0	0
1	0	2	1	1	0		0		1	2	0		1	0	1	2	1	1	1	0	0	1	1		0		0	1	2	1		1	1	3	0	0	0	0	0	0	0	0
0	1	2	1	1	0		1	0	1	0	0		1	0	1	2	1	1	1	1	0	1	1		0		0	0	7	1		1	1	103	0	124	0	0	0	0	0	0
1	1	2	1	1	0		0		0		0		0		0		1	0	0	0	0	0	1		1	5	0	2	2	0	0	0		148	0	0	0	0	0	0	0	0
0	2	2	1	1	1	0	1	0	1	2	0		1	0	1	2	1	0	0	0	0	1	1		1	5	0	2	2	0	0	0		0	0	0	0	0	0	0	0	0
1	1	2	1	1	0		0		0		0		0		1	2	1	1	1	1	0	1	1		1	5	0	2	2	0	0	0		5	0	35	0	0	0	0	0	0
1	1	2	1	1	0		0		1	0	0		0		1	2	1	0	1	0	0	1	1		0		0	1	7	0	1	1	1	1507	0	0	0	0	0	0	0	0
0	1	2	1	1	1	0	1	0	0		0		0		1	2	1	1	1	0	0	1	1		1	10	0	0	2	0	0	1	1	22	0	4	0	0	1	0	0	0
1	0	2	0	0	0		0		0		0		0		1	2	1	1	1	1	0	1	8		0		0	1	2	0	0	1	0	201	0	19	0	0	0	0	0	0
0	0	2	0	0	1	0	1	0	1	1	0		1	0	1	2	1	1	1	0	0	1	8		0		0	1	2	0	0	1	0	8	0	10	0	2	0	0	0	0
1	0	2	1	1	0		0		0		0		0		1	2	1	0	1	1	1	1	8		0		0	1	2	0	0	1	0	18	0	0	0	0	0	0	0	0
1	1	2	1	0	0		0		0		0		0		1	2	1	0	1	1	0	0	8		0		0	1	2	0	0	1	0	0	0	0	0	0	0	0	0	0
0	1	2	1	1	1	0	1	0	1	0	1	0	1	0	1	2	1	1	1	1	1	1	8		0		0	1	2	0	0	1	0	0	0	2	0	0	0	0	0	0
0	0	2	1	0	1	2	1	2	1	2	0		0		1	2	1	1	1	1	0	1	8		0		0	1	2	0	0	1	0	3	0	5	0	0	0	0	0	0
0	1	0	1	1	0		0		1	1	0		0		1	2	1	1	1	1	0	1	1		1	4	0	2	2	0	0	1	1	0	0	0	0	0	0	0	0	0
1	0	0	1	1	1	0	1	0	1	0	0		0		1	2	1	1	1	1	0	1	1		1	4	0	2	2	0	0	1	1	0	0	4	0	0	0	0	0	0
0	1	10	0	1	0		0		1	0	0		0		1	2	1	1	1	0	0	1	8		0		0	2	7	0	1	1	1	3	3	0	0	0	0	0	0	0
0	1	2	1	1	1	0	1	0	1	2	0		1	2	1	2	1	1	1	1	1	1	1		1	10	0	0	2	0	0	1	1	0	4	0	0	0	0	0	0	0
1	0	2	0	0	1	0	1	0	1	0	0		0		1	2	1	1	1	1	0	1	1		1	10	0	0	2	0	0	1	1	0	0	0	0	0	0	0	0	0
0	0	2	1	1	1	0	1	1	1	2	0		0		1	2	1	1	0	1	1	1	8		0		0	1	2	0	0	1	0	0	0	0	2	0	0	0	0	0
0	2	2	0	1	0		0		1	1	0		0		0		1	0	1	1	0	1	1		1	5	0	2	2	0	0	1	1	6	0	5	0	0	0	0	0	3
1	1	2	1	1	0		0		1	2	1	0	1	0	1	2	0	0	1	1	0	1	1		1	5	0	2	2	0	0	1	1	3	0	0	0	0	0	0	0	0
0	1	2	1	1	1	0	1	0	1	2	0		0		1	2	1	1	0	0	0	1	1		1	3	0	0	2	0	0	1	0	8	0	4	0	0	1	0	0	0
1	0	2	0	0	0		0		0		0		1	0	1	2	1	1	0	0	0	1	1		1	3	0	0	2	0	0	1	0	7	0	3	0	0	0	4	0	0
0	1	10	1	1	1	0	1	2	1	2	0		1	1	1	2	1	1	1	1	1	1	8		1	3	0	1	2	0	0	0		9	0	0	0	0	0	12	0	2
1	0	2	0	0	0		0		1	1	0		0		1	2	0	0	1	1	0	1	8		1	3	0	1	2	0	0	0		15	0	0	2	0	0	0	0	0
0	1	2	0	0	1	1	1	1	1	1	0		1	0	1	2	1	0	1	1	0	1	8		0		0	1	2	0	0	0		0	0	0	0	0	0	0	0	0
1	1	2	1	1	1	0	1	0	0		0		0		1	2	1	1	0	1	0	1	8		0		0	1	2	0	0	0		5	0	0	0	0	0	0	0	2
1	1	2	1	0	0		1	0	1	1	0		1	0	1	1	1	0	0	1	0	1	8		0		0	1	2	0	0	0		0	0	0	0	0	0	0	0	0
0	1	2	1	1	1	1	1	1	1	1	0		1	1	1	1	1	1	1	1	0	1	1		1	20	0	2	2	0	0	1	0	23	0	0	0	0	0	0	0	0
1	0	2	0	0	1	0	1	0	1	0	0		1	0	1	2	1	0	0	1	0	1	1		1	30	0	0	2	0	0	0		0	0	0	0	0	0	0	0	0
1	0	2	1	1	1	0	1	0	1	2	0		1	1	1	1	1	1	1	1	0	1	1		1	20	0	2	2	0	0	0		0	0	0	19	1050	0	0	0	0
0	1	2	0	1	1	0	1	0	1	2	0		1	0	1	2	1	0	1	0	0	1	8		0		0	2	7	0	1	1	0	0	0	0	0	0	0	0	0	0
0	1	2	0	0	1	0	1	0	1	0	0		0		1	2	1	1	1	1	0	1	8		1	10	1	0	2	0	0	1	0	9	0	5	0	0	0	0	0	7
1	1	2	0	0	0		0		0		0		0		1	1	1	0	0	0	0	1	8		1	10	1	0	2	0	0	1	0	0	0	0	0	0	0	0	0	0
0	0	2	1	1	1	0	1	0	1	1	0		1	0	1	1	1	1	1	1	0	1	8		0		0	1	7	1		1	0	27	0	3	0	0	0	0	0	0
1	0	2	1	1	0		0		0		0		1	0	1	1	1	1	1	1	0	1	8		0		0	1	7	1		1	0	0	0	15	0	0	1	0	0	5
0	0	2	1	1	1	0	1	1	1	0	0		0		1	1	1	1	1	1	0	1	8		0		0	1	7	1		1	0	0	5	5	0	0	1	0	0	4
1	0	2	1	1	0		0		1	0	0		0		1	2	1	1	1	1	0	1	8		0		0	2	7	0	1	1	1	0	0	0	0	0	0	0	0	0
1	2	2	1	1	0		0		1	2	0		0		1	2	1	0	1	0	0	1	8		0		0	2	7	0	1	1	1	10	9	11	0	0	0	0	0	6
1	0	2	1	1	0		0		1	2	0		0		1	2	1	1	1	1	0	0	8		0		0	1	2	0	0	1	1	3	0	0	0	0	0	0	0	0
0	1	2	1	1	1	0	1	0	1	0	0		1	0	1	2	1	1	1	1	1	1	8		0		0	1	2	0	0	1	1	12	7	5	0	0	0	0	0	3
1	0	2	1	1	0		1	0	1	0	0		1	0	1	2	1	0	1	1	0	1	8		0		0	1	2	0	0	1	1	11	4	3	0	0	0	0	0	0
0	1	2	0	0	1	0	1	0	1	2	0		0		1	2	1	1	1	0	0	1	8		1	10	1	1	7	0	1	1	0	3069	53	3	33	0	0	0	0	0
1	0	2	0	0	0		0		1	0	0		0		1	2	0	1	1	0	0	1	8		1	10	1	1	7	0	1	1	0	4	0	0	0	0	0	0	0	0
1	1	2	1	0	0		1	0	1	2	1	0	1	1	1	2	1	0	0	0	0	1	8		1	10	1	1	7	0	1	1	0	0	0	0	0	0	0	0	0	0
0	1	2	1	1	1	0	1	0	1	0	0		0		1	2	1	1	1	1	0	1	8		0		0	0	9	0	0	1	0	8	0	0	0	0	0	5	0	0
1	0	2	1	1	0		1	2	1	0	0		1	0	1	2	1	1	1	1	0	1	8		0		0	0	9	0	0	1	0	5	0	0	3	0	0	0	0	0
0	1	2	1	1	0		1	0	1	2	0		0		1	2	1	1	1	1	0	1	8		0		0	2	7	0	1	1	1	1034	45	9	0	0	0	0	0	0
1	1	2	1	1	0		0		0		0		0		1	0	1	1	0	0	0	1	8		0		0	2	7	0	1	1	1	17	8	31	0	0	0	0	0	15
0	2	2	1	1	1	2	1	2	0		0		1	0	1	2	1	0	1	1	0	1	8		0		0	2	7	0	1	1	1	8	5	12	0	0	0	8	0	10
0	1	2	0	0	1	0	1	0	1	2	0		1	1	1	2	1	0	1	1	0	1	1		1	7	0	2	2	0	0	1	1	348	10	0	0	0	0	0	0	5
1	0	2	1	1	0		0		0		0		0		1	2	1	1	0	1	0	1	8		0		0	2	7	0	1	1	0	0	0	0	0	0	0	0	0	16
0	1	2	1	1	1	0	1	0	1	2	0		1	0	1	1	1	0	1	1	1	1	8		1	5	1	2	2	0	0	1	1	292	0	15	0	0	0	0	0	21
0	1	10	1	1	0		0		1	1	0		0		1	2	1	1	1	1	1	1	9		1	2	0	1	2	0	0	0		0	0	0	0	0	0	0	0	0
0	0	0	0	0	0		0		1	0	0		0		1	0	0	0	1	1	1	1	9		1	5	1	1	3	0	0	1	0	0	0	0	153	0	0	0	0	0
1	0	2	1	1	0		0		0		0		0		1	2	1	1	1	1	0	1	9		1	2	0	1	2	0	0	0		0	0	0	0	14	0	0	0	0
0	1	2	1	1	1	0	1	0	1	0	0		0		1	0	1	1	0	0	0	1	9		1	10	1	1	2	0	0	0		0	0	8	23	27	0	0	0	0
0	0	2	1	1	1	1	1	1	1	1	0		0		1	1	1	0	1	1	1	1	9		1	5	0	1	2	0	0	1	0	0	0	8	12	2	0	0	0	0
1	0	2	1	1	1	0	1	0	1	1	0		0		1	1	1	1	1	1	0	1	9		1	10	1	1	2	0	0	0		0	0	5	11	41	0	0	0	0
0	0	2	1	1	0		1	2	1	2	0		0		1	0	1	0	1	0	1	0	9		1	10	0	1	2	0	0	0		0	0	2	19	0	0	0	0	0
1	0	2	1	1	1	0	1	0	1	0	0		1	0	1	2	1	1	1	1	0	1	9		1	10	0	1	2	0	0	0		0	0	0	0	1510	0	0	0	0
0	0	2	1	1	1	0	1	0	1	1	0		0		1	2	1	1	1	1	0	1	1		1	10	0	0	2	0	0	1	0	0	0	0	0	0	0	0	0	0
0	0	2	1	1	1	0	1	0	1	1	0		0		1	2	1	0	1	1	1	0	9		1	2	0	0	2	0	0	1	0	0	0	0	0	154	0	0	0	5
0	1	2	1	1	0		1	0	1	0	0		0		1	2	1	0	1	1	1	1	9		1	2	1	1	2	0	0	0		0	0	0	0	0	0	0	0	0
0	0	2	0	0	1	1	1	1	1	0	0		0		1	2	1	0	1	1	1	1	13	Brook	1	15	0	2	2	0	0	0		2	0	0	4	0	0	0	0	0
1	0	2	1	1	0		0		0		0		0		1	0	1	0	1	1	0	1	13	Brook	1	15	0	2	2	0	0	0		0	0	0	6	0	0	0	0	0
0	1	2	1	1	1	0	1	0	1	0	0		0		1	0	1	1	0	0	1	0	13	Brook	1	10	0	0	2	0	0	1	0	0	0	0	0	0	0	0	0	0
1	0	2	0	0	0		0		0		0		0		1	2	1	0	1	1	1	1	13	Brook	1	10	0	0	2	0	0	1	0	0	0	0	0	0	0	0	0	0
1	0	2	0	0	0		0		0		0		0		1	1	1	0	0	0	0	1	1		0		0	0	2	0	0	1	0	0	0	0	0	0	0	0	0	0
1	0	2	0	0	1	0	0		1	2	0		0		1	2	1	1	1	1	0	1	5		1	5	0	0	2	0	0	1	0	0	0	0	63	738	0	0	0	0
1	1	2	0	0	0		0		1	2	0		0		1	2	1	1	1	0	0	1	9		1	30	0	1	2	0	0	1	0	0	0	0	0	0	0	0	0	0
0	1	2	1	1	1	0	1	0	0		0		0		1	2	1	0	1	1	1	1												0	0	0	0	0	0	0	0	0
1	1	2	0	0	1	0	1	0	1	0	0		0		1	2	1	1	0	1	0	1	9		0		0	1	7	0	0	1	0	0	0	0	0	0	0	0	0	0
0	1	2	1	1	1	0	1	0	1	0	0		0		1	0	1	1	0	0	1	0	9		0		0	1	7	0	0	1	0	0	0	0	0	0	0	0	0	0
0	1	2	0	0	1	0	1	0	1	1	0		0		1	2	1	1	0	1	1	1	9		0		0	1	3	0	0	1	0	0	0	0	0	0	0	0	0	0
0	1	2	1	1	0		0		0		0		0		1	2	1	1	1	1	1	0	9		0		0	2	2	0	0	1	0	0	0	0	0	0	0	0	0	0
0	1	2	0	0	1	0	1	0	1	0	0		0		1	2	1	1	0	1	1	1	9		1	5	0	1	2	0	0	0		0	0	0	0	0	0	0	0	0
1	1	2	0	0	0		0		1	0	0		0		1	0	1	1	0	1	0	1	9		1	5	0	1	2	0	0	0		1	0	0	0	0	0	0	0	0
1	0	2	0	0	0		0		1	0	0		0		1	2	1	1	1	1	0	1	9		0		0	1	3	0	0	1	0	0	0	0	0	0	0	0	0	0
1	0	2	0	0	0		0		0		0		0		1	2	1	1	1	1	0	1												0	0	0	0	0	0	0	0	0
0	1	2	0	0	1	0	1	0	1	0	0		1	0	1	2	1	1	1	1	1	1	9		1	2	0	1	2	0	0	1	0	5	0	3	0	0	0	0	0	0
1	1	2	0	0	1	0	1	0	1	0	0		0		1	2	1	0	0	1	0	0	9		1	15	0	1	3	0	0	1	0	0	0	0	0	0	0	0	0	0
0	1	2	0	0	1	0	1	0	1	0	0		0		1	1	1	0	0	1	1	0	9		1	2	0	1	2	0	0	0		0	0	5	0	0	1	0	0	0
0	0	2	0	1	1	0	1	0	1	1	0		0		1	2	1	1	0	1	1	1	9		1	5	0	1	3	0	0	1	0	0	0	5	11	0	0	0	0	0
0	2	0	0	0	0		0		0		0		0		1	2	1	1	0	1	1	1	9		1	5	0	1	3	0	0	1	0	0	0	0	0	0	0	0	0	0
0	0	2	1	1	1	0	1	0	1	0	0		0		1	0	1	1	0	0	1	1	9		1	4	1	1	7	1		1	0	0	0	0	0	0	0	0	0	0
1	0	2	1	1	0		0		0		0		0		1	2	1	1	1	1	1	1	9		1	4	1	1	7	1		1	0	0	0	3	0	0	0	0	0	0
0	1	2	0	0	1	0	0		0		0		0		1	2	1	1	1	1	1	1	9		0		0	1	2	0	0	1	1	0	0	0	0	0	0	0	0	0
1	0	2	1	1	0		0		0		0		0		1	2	1	1	0	1	0	1	9		0		0	1	2	0	0	1	1	0	0	0	0	0	0	0	0	0
0	1	10	1	1	1	0	1	0	1	0	0		0		1	2	1	0	1	1	1	1	9		1	3	0	1	7	0	1	1	0	0	0	0	0	0	0	0	0	0
1	0	2	1	1	0		0		0		0		0		1	2	1	1	0	1	0	1	9		0		0	1	2	0	0	1	0	0	0	0	0	0	0	0	0	0
0	0	2	0	1	1	0	1	0	0		0		0		1	1	1	1	0	0	0	1	9		0		0	1	7	0	1	1	1	4	0	11	0	0	0	0	0	4
1	0	2	1	1	0		1	0	1	2	0		0		1	2	1	1	0	1	0	1	9		0		0	1	7	0	1	1	1	0	0	3	0	0	1	0	0	0
0	0	2	1	1	1	0	1	0	1	0	0		0		1	2	1	0	1	0	0	0	9		1	2	0	1	2	0	0	1	0	0	0	0	0	0	0	0	0	0
1	0	2	1	1	0		0		0		0		0		0		1	0	0	0	0	1	9		1	2	0	1	2	0	0	1	0	0	0	0	0	0	0	0	0	0
0	1	2	0	0	1	0	1	0	1	0	0		1	0	1	2	1	1	0	1	1	1	9		1	10	0	0	2	0	1	1	1	3	0	4	0	0	0	0	0	0
0	1	2	0	1	1	0	1	0	0		0		0		1	1	1	1	0	0	1	0	9		0		0	1	7	1		1	1	0	0	1	0	0	0	0	0	0
1	0	2	0	0	0		0		0		0		0		1	1	1	1	0	0	0	0	9		0		0	1	7	1		1	1	0	0	0	0	0	0	0	0	0
1	1	2	0	0	0		0		0		0		0		1	1	1	1	1	0	0	1	9		0		0	1	7	1		1	1	0	0	3	0	0	0	0	0	7
0	0	2	0	0	1	1	1	1	0		0		0		1	2	1	1	1	0	0	1	9		0		0	1	7	0	1	1	1	0	0	0	0	0	0	0	0	8
1	1	2	0	0	0		0		1	2	1	1	0		1	2	1	1	0	0	0	1	9		0		0	1	7	0	1	1	1	0	0	5	0	0	0	0	0	3
1	3	0	0	1	0		0		1	0	0		0		1	0	1	0	1	0	0	1	9		0		0	1	7	0	1	1	1	0	0	7	0	0	0	0	0	6
1	1	10	0	0	1	1	1	1	1	1	0		0		1	2	1	0	0	0	1	1	9		0		0	1	7	0	1	1	1	0	0	0	0	0	0	0	0	0
1	1	2	0	1	1	1	1	1	1	2	0		0		1	2	1	1	1	1	0	1	9		1	5	0	1	7	0	1	1	1	0	0	0	0	0	0	0	0	0
0	1	2	0	0	1	0	1	0	1	0	0		1	0	1	2	1	1	0	1	1	1	9		1	10	0	1	2	0	0	0		0	0	3	0	0	0	0	0	0
1	0	2	0	0	0		0		0		0		0		1	0	1	1	0	1	0	1	9		1	10	0	1	2	0	0	0		0	0	11	0	2	0	0	0	5
1	0	2	0	0	0		0		0		0		0		1	1	0	1	0	0	0	1	9		1	30	0	0	2	0	0	1	0	0	0	0	0	0	0	0	0	3
1	1	2	0	0	0		0		0		0		0		1	2	1	1	0	0	0	1	9		1	10	0	0	2	0	1	1	1	0	0	3	0	0	0	0	0	0
0	1	2	1	1	1	0	1	0	1	0	0		0		1	1	1	0	0	0	1	0	13	Brook	0		0	0	7	0	1	1	0	0	0	32	0	0	0	0	0	21
1	0	2	1	1	0		0		0		0		0		1	1	1	0	0	0	0	0	13	Brook	1	10	1	0	2	0	0	0		0	0	0	0	0	0	0	0	0
0	3	2	1	1	1	0	1	0	1	0	0		1	0	1	2	1	1	1	1	0	1	13	Brook	1	10	1	0	2	0	0	0		0	0	12	9	0	0	0	0	8
0	0	2	0	0	1	1	1	1	1	1	0		0		1	1	1	1	1	1	0	0	5		1	10	1	0	2	0	0	1	1	0	0	8	0	0	0	0	0	0
1	0	2	1	0	0		0		0		0		0		1	2	1	1	1	1	1	1	5		1	10	1	0	2	0	0	1	1	0	0	3	0	0	0	0	0	0
0	0	2	1	1	1	0	1	0	1	0	0		1	0	1	2	1	1	0	1	1	1	5		1	15	0	1	2	0	0	0		0	0	8	0	0	0	0	0	0
1	0	2	0	0	0		0		1	0	0		0		1	2	1	0	0	1	1	0	5		1	15	0	1	2	0	0	0		0	0	0	0	0	0	0	0	0
1	0	2	0	0	1	0	1	0	0		0		0		1	1	1	1	1	0	1	0	5		1	30	0	0	2	0	0	1	1	0	0	13	0	0	0	0	0	5
0	0	2	0	0	1	0	1	0	1	0	0		0		1	2	1	1	0	1	1	1	5		1	30	0	0	2	0	0	1	1	0	0	3	0	0	0	0	0	0
1	2	2	0	1	0		1	2	1	2	0		1	2	1	2	1	1	1	1	1	1	5		1	30	0	0	2	0	0	1	1	41	0	38	0	0	0	0	0	0
0	2	2	0	0	0		0		0		0		0		1	2	1	1	0	1	1	1	13	Brook	0		0	0	2	0	0	0		0	0	0	0	0	0	0	0	0
1	0	0	0	0	1	0	1	0	1	0	0		0		1	0	1	0	0	0	0	0	13	Brook	0		0	0	2	0	0	0		0	0	7	0	0	0	0	0	0
0	1	2	0	0	1	0	1	0	1	0	0		1	0	1	2	1	1	1	1	1	1	13	Brook	1	10	0	0	2	0	0	0		0	0	12	0	0	0	0	0	5
1	0	2	0	1	0		0		1	2	0		0		1	2	1	0	1	1	0	1	13	Brook	1	10	0	0	2	0	0	0		0	0	7	0	0	0	0	0	0
0	1	2	1	1	1	0	1	0	0		0		0		0		1	1	0	1	0	0	13	Brook	1	20	1	0	2	0	0	1	0	0	0	0	0	0	0	0	0	5
0	1	2	0	0	1	0	1	0	1	1	0		0		1	2	1	0	0	0	1	1	13	Brook	1	10	0	1	2	0	0	0		0	0	19	5	0	1	0	0	0
1	0	2	0	0	0		0		0		0		0		1	2	1	1	0	1	0	1	13	Brook	1	10	0	2	2	0	0	0		0	0	0	0	6126	0	0	0	0
0	0	2	1	1	1	1	1	1	1	0	0		0		1	2	1	1	1	1	1	1	11		0		0	0	2	0	0	1	0	0	0	18	0	0	0	0	0	0
1	0	2	1	1	0		0		1	2	0		0		1	2	1	0	1	1	1	1	11		0		0	0	2	0	0	1	0	0	0	22	0	0	0	0	0	0
1	0	1	0	0	0		0		0		0		0		1	1	1	1	1	1	0	1	4		1	10	0	0	2	0	0	1	0	0	0	0	0	0	0	0	0	3
1	0	2	0	0	0		0		1	2	0		0		1	2	1	1	1	0	0	0	4		1	5	0	0	2	0	0	0		0	0	0	0	0	0	0	0	0
0	0	2	0	1	1	0	1	0	1	0	0		0		1	0	1	0	0	0	1	1	13	Brook	1	30	1	0	2	0	0	1	0	0	0	0	5	0	0	0	0	15
1	0	2	0	0	0		0		0		0		0		1	2	1	1	0	1	0	1	13	Brook	1	30	1	0	2	0	0	1	0	0	0	0	0	0	0	0	0	0
0	1	0	0	0	1	0	0		0		0		0		1	2	1	1	0	1	0	1	13	Brook	1	20	0	1	2	0	0	0		0	0	0	0	0	1	0	0	0
0	1	2	0	0	1	0	1	0	0		0		0		1	0	1	1	0	1	0	0	1		1	40	1	0	2	0	0	1	0	0	0	4	0	0	0	0	0	0
1	0	2	1	1	0		0		0		0		0		1	2	1	1	1	0	1	1	1		1	40	1	0	2	0	0	1	0	0	0	0	0	0	0	0	0	0
0	1	2	1	0	1	0	0		0		0		0		1	2	1	1	0	1	1	1	13	Brook	1	15	0	0	2	0	0	1	1	0	0	0	0	0	0	0	0	0
0	0	2	0	0	1	0	1	0	1	0	0		0		1	2	1	1	1	0	0	0	5		1	40	1	0	2	0	0	0		0	0	18	6	0	0	0	0	0
0	0	8	1	1	0		1	0	0		0		0		1	2	1	1	1	1	1	1	8		1	1	0	0	2	0	0	1	1	0	0	15	0	0	1	0	0	0
1	0	2	1	1	1	0	1	0	1	0	0		1	0	1	2	1	1	1	1	0	1	8		0		0	1	9	0	0	0		0	0	0	0	0	0	0	0	0
0	1	2	1	1	0		0		0		0		0		0		1	1	0	0	1	1	8		0		0	1	2	0	0	1	1	0	0	8	0	0	0	11	0	0
0	1	2	1	1	1	0	1	1	0		0		1	2	1	2	1	0	0	1	1	1	8		0		0	1	2	0	0	0		2	0	12	0	0	0	0	0	0
1	0	2	1	1	0		0		0		0		0		1	2	1	0	0	1	0	1	8		0		0	1	2	0	0	0		0	0	0	0	0	0	0	0	0
1	0	2	1	1	0		0		0		0		0		1	2	1	1	1	1	0	1	8		0		0	1	7	0	1	1	1	0	0	14	0	0	0	0	0	0
0	1	10	1	1	0		0		1	0	0		0		1	2	1	1	0	1	1	1	8		0		0	1	9	0	0	1	1	0	0	21	0	0	0	0	0	0
1	0	2	1	1	0		1	2	1	2	0		0		1	2	1	1	1	0	0	1	8		0		0	1	9	0	0	1	1	0	0	7	0	0	0	0	0	0
0	1	2	1	1	1	0	1	0	1	0	1	0	0		1	2	1	1	0	1	1	1	8		0		0	1	7	0	1	1	0	0	0	0	0	0	0	0	0	0
1	0	2	1	1	1	1	1	1	1	1	0		1	1	1	1	1	0	0	0	0	1	8		0		0	1	7	0	1	1	0	0	0	0	0	0	0	0	0	0
0	1	2	1	1	1	1	1	1	0		0		0		1	2	1	1	1	0	1	1	8		0		0	0	7	0	1	1	0	0	0	0	0	0	0	0	0	0
1	0	2	1	1	0		0		0		0		0		1	2	1	1	0	1	0	1	8		0		0	0	7	0	1	1	0	0	0	0	0	0	0	0	0	0
0	0	2	1	1	0		0		1	0	0		0		1	2	1	0	1	0	1	1	8		0		0	1	2	0	0	1	1	0	0	5	0	0	0	0	0	0
1	0	2	1	1	0		0		1	0	0		0		1	2	1	1	0	1	0	1	8		0		0	1	2	0	0	0		0	0	3	0	0	0	0	0	0
0	0	2	1	1	1	0	1	0	1	0	0		0		1	2	1	1	0	1	0	0	8		0		0	1	9	1		1	0	0	0	57	0	0	0	0	0	13
1	0	2	1	1	0		0		0		0		0		1	2	1	1	0	1	0	1	8		0		0	1	9	1		1	0	0	0	0	0	0	0	0	0	0
0	1	2	1	1	1	0	1	0	1	0	0		0		1	2	1	1	0	1	1	1	13	Brook	1	10	0	1	9	0	0	0		0	0	8	0	0	0	0	0	5
1	0	2	1	1	0		0		0		0		0		0		0	1	1	0	1	1	13	Brook	1	10	0	1	9	0	0	0		0	0	19	0	0	0	0	0	0
1	3	7	1	1	1	0	0		1	2	1	2	0		1	2	1	0	0	0	0	1	12		0		0	1	2	0	0	1	1	0	0	5	0	0	0	0	0	0
0	1	2	1	1	1	1	1	1	0		0		0		1	1	1	1	0	1	0	1	8		1	2	0	1	7	0	1	1	1	0	0	0	0	0	0	0	0	0
1	1	2	1	1	1	0	1	0	0		0		0		1	2	1	1	0	1	0	1	8		1	2	0	1	7	0	1	1	1	0	0	3	0	0	0	0	0	0
1	1	2	0	1	1	0	1	0	1	2	0		0		1	1	1	1	1	0	0	1	8		1	2	0	1	7	0	1	1	1	0	0	12	0	0	0	0	0	3
0	2	2	1	0	1	0	1	0	1	0	0		1	0	1	2	1	1	0	1	1	1	13	Brook	1	30	0	0	9	0	0	1	1	0	0	64	0	0	0	0	0	0
0	0	2	1	1	0		1	0	1	2	0		0		1	2	1	1	0	1	0	1	8		1	10	0	1	7	0	1	1	1	0	0	2	0	0	0	0	0	0
1	1	2	1	1	1	0	1	0	1	0	0		0		1	2	1	1	1	1	0	1	8		1	10	0	1	7	0	1	1	1	0	0	13	0	0	0	0	0	0
1	1	2	0	1	1	0	1	0	1	0	0		0		1	0	1	1	0	1	0	1	8		0		0	1	2	0	0	1	1	0	3	5	0	0	0	0	0	0
0	1	10	1	1	1	2	1	2	1	2	0		1	0	1	2	1	1	1	0	1	1	8		0		0	1	7	0	1	1	1	0	0	29	4	0	0	0	0	8
1	0	2	1	1	0		0		1	2	0		0		1	2	1	1	0	1	0	1	8		0		0	1	7	0	1	1	1	0	0	5	0	0	0	0	0	0
1	0	2	1	1	0		0		1	0	0		0		1	1	1	1	1	0	0	1	8		0		0	1	7	0	1	1	1	0	0	0	0	0	0	0	0	0
0	1	2	0	1	0		0		0		0		0		1	2	1	1	1	0	0	1	8		0		0	1	7	0	1	1	1	0	2	7	0	0	0	0	0	0
0	1	2	1	1	1	0	1	0	1	0	0		0		1	1	1	1	1	0	1	1	8		0		0	1	2	0	0	1	0	0	0	15	0	0	1	0	0	7
1	0	2	0	0	1	1	1	1	1	2	0		0		1	2	1	0	1	1	0	1	8		0		0	1	2	0	0	1	0	35	0	28	4	0	0	0	0	0
0	0	2	1	1	0		1	0	1	2	0		0		0		1	0	0	0	0	1	1		1	5	0	0	2	0	0	1	0	0	0	0	0	0	0	0	0	0
1	0	2	1	1	1	0	1	1	1	1	0		0		1	2	1	1	1	0	1	1	1		1	5	0	0	2	0	0	1	0	10	0	2	0	0	0	0	0	0
0	0	2	0	0	0		0		0		0		0		1	0	1	0	0	0	0	1	1		0		0	0	2	0	0	1	0	0	0	6	0	0	0	0	0	0
1	1	2	1	1	0		0		0		0		0		1	2	1	1	0	1	0	1	1		0		0	0	2	0	0	1	0	0	0	0	0	0	0	0	0	3
0	1	10	1	1	1	0	1	0	1	1	0		0		1	2	1	1	1	0	0	1	1		1	5	0	0	7	0	1	1	1	3	0	6	0	0	1	0	0	0
1	0	2	1	1	0		0		1	2	0		0		1	2	1	1	1	0	0	1	1		1	5	0	0	7	0	1	1	1	13	0	2	0	0	0	0	0	0
0	3	0	1	1	1	0	1	0	1	0	0		1	0	1	2	1	1	0	1	1	1	1		1	5	0	0	7	0	1	1	1	97	9	4	6	0	1	0	0	0
1	2	2	1	1	0		1	0	1	1	0		0		1	2	1	1	1	0	0	1	1		1	5	0	0	7	0	1	1	1	0	0	32	0	0	0	0	0	0
0	1	2	1	1	1	1	1	1	1	1	0		0		1	2	1	1	1	1	0	1	1		1	5	0	0	2	0	0	0		14	4	0	0	0	0	0	0	0
1	0	2	1	1	0		0		0		0		0		1	2	1	1	1	1	0	0	1		1	5	0	0	2	0	0	0		0	0	0	0	0	0	0	0	0
1	0	2	1	1	0		0		0		0		0		1	1	1	1	1	0	0	1	1		1	5	0	0	2	0	0	1	0	0	0	0	0	0	0	0	0	0
0	1	2	1	1	1	0	1	0	1	1	0		0		1	1	1	1	1	0	0	1	8		0		0	1	2	0	0	1	1	3	0	3	0	0	0	0	0	0
1	0	2	1	1	1	0	1	1	1	2	0		0		1	2	1	0	1	1	0	1	8		0		0	1	2	0	0	1	1	2	0	4	0	0	0	0	0	0
1	0	2	1	1	1	1	1	1	1	0	0		1	1	1	2	1	0	0	0	0	0	1		1	5	0	0	2	0	0	1	0	0	0	0	0	0	0	0	0	0
1	1	2	1	1	1	0	1	0	1	0	0		0		1	2	1	1	0	1	0	1	9		0		0	1	2	0	0	1	1	3	0	19	0	0	0	0	0	0
0	0	2	0	0	0		1	0	1	0	0		0		1	1	1	1	0	1	1	1	9		0		0	1	2	0	0	1	1	78	0	1	0	0	0	0	0	0
0	2	2	0	0	1	0	1	0	1	0	0		0		1	0	1	1	1	1	1	1	9		0		0	1	7	0	1	1	1	31	0	4	0	0	0	0	0	0
1	1	2	0	0	1	1	1	1	1	1	0		0		1	2	1	1	1	1	0	1	9		0		0	1	7	0	1	1	1	5	0	0	0	0	0	0	0	0
0	3	2	1	1	1	0	1	0	1	0	1	0	0		1	2	1	1	0	1	1	1	9		0		0	0	9	0	0	1	0	3	2	3	0	0	0	0	0	0
1	1	2	0	0	1	0	1	0	0		0		0		1	2	1	1	1	0	1	1	9		0		0	0	9	0	0	1	0	112	0	0	0	0	0	0	0	0
0	0	2	1	1	1	0	1	0	1	2	0		0		1	2	1	1	0	1	1	1	9		0		0	1	7	0	1	1	1	0	0	1	2	0	0	0	0	0
1	0	2	1	1	1	1	1	1	1	1	0		0		1	2	1	1	0	1	0	1	9		0		0	1	7	0	1	1	1	360	0	5	0	0	0	0	0	0
1	1	0	1	1	0		0		0		0		0		1	2	1	1	0	1	0	1	9		0		0	1	7	0	1	1	1	0	0	0	0	0	0	0	0	0
0	2	2	0	0	1	0	1	0	1	0	0		0		1	2	1	1	0	1	1	1	9		1	30	0	0	7	0	1	1	1	0	0	2	0	0	0	0	0	0
1	1	2	1	1	1	0	1	0	1	0	0		0		1	1	1	0	0	1	0	1	9		1	30	0	0	7	0	1	1	1	0	0	8	0	0	0	0	0	0
0	1	2	1	1	0		0		1	1	0		0		1	2	1	1	1	1	1	1	9		0		0	1	2	0	0	1	0	0	0	6	0	0	0	0	0	5
1	1	2	0	0	0		0		0		0		0		1	2	1	1	0	1	0	1	9		0		0	1	2	0	0	1	0	0	0	16	0	0	0	0	0	5
0	3	2	1	1	1	0	1	0	1	0	0		0		1	1	1	1	0	0	1	1	9		0		0	1	2	0	0	1	0	0	0	0	0	0	0	0	0	2
0	0	2	1	1	1	1	1	1	1	2	0		0		1	2	1	1	1	1	0	1	9		1	10	0	0	2	0	0	0		58	0	0	0	0	1	0	0	0
1	0	2	0	0	0		0		0		0		0		1	2	1	1	0	1	0	1	9		1	10	0	0	2	0	0	0		28	0	4	0	0	1	0	0	0
1	1	2	0	0	0		0		1	0	0		0		1	2	1	1	0	1	0	1	9		1	30	0	0	2	0	0	0		0	0	6	0	0	0	0	0	0
0	0	2	0	1	0		0		0		0		0		1	1	1	1	0	0	0	0	9		0		0	1	2	0	0	1	1	0	0	0	0	0	0	0	0	0
1	2	2	1	1	0		0		1	2	0		0		1	2	1	1	1	1	1	1	9		0		0	0	2	0	0	1	1	0	3	4	0	0	0	0	0	0
0	1	10	0	0	1	1	1	0	1	1	0		0		1	2	1	1	1	1	0	1	9		0		0	0	2	0	0	1	0	7	0	26	20	0	0	0	0	0
1	0	2	0	0	1	0	1	0	1	0	0		0		1	2	1	1	1	1	0	1	9		0		0	0	2	0	0	1	0	104	0	17	0	0	0	76	0	0
1	2	2	0	0	1	0	1	0	1	1	0		1	0	1	1	1	1	0	1	0	1	9		0		0	0	2	0	0	1	0	2	0	5	0	0	0	0	0	0
0	3	2	1	1	1	1	1	1	1	1	0		0		1	1	1	1	1	1	0	1	9		0		0	0	2	0	0	1	0	0	3	8	0	0	0	0	0	0
1	0	2	0	0	0		0		0		0		0		1	2	1	1	0	1	0	1	9		1	30	0	2	2	0	0	0		17	5	0	0	0	0	0	0	0
0	1	2	1	1	0		1	0	1	2	0		0		1	2	1	1	1	1	0	1	9		1	30	0	2	2	0	0	0		0	4	18	0	0	0	0	0	6
1	2	0	1	1	0		0		1	0	0		0		1	1	1	1	0	1	0	1	9		1	30	0	2	2	0	0	0		0	0	0	0	0	0	0	0	0
0	1	2	1	1	1	0	1	0	1	0	0		0		1	2	1	1	1	0	1	0	8		0		0	0	2	0	0	1	1	0	3	19	0	0	0	0	0	8
0	2	2	1	1	0		1	1	0		0		0		1	2	1	1	1	1	0	0	8		0		0	0	7	0	0	1	0	0	0	0	0	0	0	0	0	0
1	2	2	0	0	1	0	1	0	1	0	0		0		1	2	1	1	1	1	0	1	8		0		0	0	7	0	0	1	0	0	0	0	0	0	0	0	0	0
1	2	0	1	1	0		0		0		0		0		1	0	1	1	0	0	0	0	8		0		0	0	7	0	0	1	0	0	0	0	0	0	0	0	0	0
1	1	2	1	1	1	0	1	0	0		0		0		1	1	1	1	1	0	0	1	9		0		0	1	7	0	1	1	1	0	0	13	0	0	0	0	0	0
0	1	2	1	1	1	0	1	0	1	0	0		0		1	2	1	1	0	1	0	1	8		0		0	2	2	0	0	0		2	0	19	0	0	0	0	0	11
1	0	2	1	1	0		0		1	1	0		0		1	2	1	1	0	0	0	1	8		0		0	2	2	0	0	0		0	0	75	0	0	0	0	0	16
0	0	2	1	1	0		0		0		0		0		1	0	1	1	1	0	0	1	8		0		0	1	2	0	0	1	1	0	0	68	0	0	0	57	0	0
1	0	2	0	0	1	0	1	0	1	0	0		0		1	2	1	1	1	1	0	1	9		1	2	1	0	2	0	0	1	0	6	0	37	0	0	0	0	0	0
1	0	2	1	1	1	0	1	0	1	0	0		0		1	2	1	1	1	1	0	1	8		0		0	1	2	0	0	1	1	0	0	61	0	0	0	194	0	9
0	2	2	1	1	1	0	1	0	1	1	0		0		1	1	1	1	1	0	0	1	8		0		0	1	2	0	0	1	1	0	0	0	0	0	0	28	0	0
1	2	2	1	1	1	0	1	0	1	0	0		0		1	1	1	1	1	0	0	1	8		0		0	1	2	0	0	1	1	0	0	2	0	0	0	9	0	0
0	1	2	0	0	1	1	1	1	1	1	0		0		1	2	1	1	1	0	0	0	9		1	2	1	0	2	0	0	1	0	689	0	77	2	0	0	0	0	0
0	1	2	0	0	1	0	1	0	1	0	0		0		1	0	1	0	1	0	0	1	9		1	30	0	2	2	0	0	1	0	0	0	20	0	0	0	0	0	0
1	0	2	0	0	1	0	1	0	1	0	0		0		1	2	1	1	1	1	0	1	9		1	30	0	2	2	0	0	1	0	43	0	0	0	0	0	0	0	0
0	1	0	0	0	1	0	1	0	1	0	0		1	0	1	2	1	1	0	1	0	1	9		1	30	0	2	2	0	0	1	0	0	0	3	0	0	0	0	0	0
1	0	2	0	0	0		0		1	1	0		0		1	2	1	1	1	0	0	1	9		1	30	0	2	2	0	0	1	0	0	3	47	0	0	0	0	0	35
0	1	2	0	0	1	0	1	0	0		0		1	0	1	0	1	0	0	0	0	1	9		1	10	1	1	2	0	0	1	1	0	0	23	0	0	0	0	0	15
1	1	2	0	0	0		0		0		0		0		1	2	1	1	0	1	0	1	9		1	10	0	0	2	0	0	1	0	4	0	5	0	0	1	0	0	0
0	1	2	0	0	1	1	1	1	1	1	0		0		1	2	1	1	1	1	1	1	9		1	10	0	0	2	0	0	1	0	0	0	0	0	0	1	0	0	0
1	1	2	0	0	0		0		0		0		0		1	2	1	1	0	1	0	1	9		1	10	0	0	2	0	0	1	0	0	0	0	0	0	0	0	0	0
0	2	0	1	1	1	0	1	0	1	0	0		1	0	1	0	1	1	0	0	1	1	9		1	10	0	0	2	0	0	1	0	0	0	3	0	0	0	0	0	0
0	1	2	1	1	1	1	1	1	1	1	0		0		1	2	1	1	0	0	0	1	9		0		0	1	2	0	0	1	1	0	0	14	0	0	0	0	0	0
0	3	2	0	0	1	0	1	0	1	0	0		0		1	2	1	1	0	1	1	1	9		0		0	0	9	0	0	1	1	0	0	11	0	0	0	0	0	0
1	3	0	1	1	0		0		0		0		0		1	0	1	1	0	0	0	1	9		0		0	0	9	0	0	1	1	0	0	0	0	0	0	0	0	0
0	1	2	0	0	1	0	1	0	1	0	0		1	0	1	2	1	1	1	1	0	1	9		1	20	1	0	9	0	0	1	0	3	0	3	0	0	0	0	0	0
1	1	2	0	0	0		0		1	1	0		0		1	2	1	1	1	0	0	1	9		1	20	1	0	9	0	0	1	0	0	0	2	0	0	0	0	0	0
0	1	2	0	0	1	0	1	0	1	0	0		1	0	1	1	1	1	0	0	0	1	8		0		0	1	7	0	1	1	1	21	0	127	0	0	1	0	0	0
1	1	2	0	0	0		0		0		0		0		1	2	1	1	0	1	0	1	8		0		0	1	7	0	1	1	1	1	0	4	0	0	0	0	0	0
1	1	2	0	0	1	0	1	0	1	0	0		0		1	2	1	1	0	1	0	1	9		1	5	0	0	9	0	0	1	1	0	0	4	0	0	0	0	0	0
0	1	2	1	1	1	1	1	1	1	1	0		0		1	2	1	1	1	1	0	0	9		0		0	1	7	0	1	1	1	6	0	10	0	0	0	0	0	0
1	4	9	1	1	0		0		1	1	0		0		1	2	1	1	1	1	0	1	8		0		0	0	7	0	1	1	1	0	0	0	0	0	0	0	0	0
0	3	2	1	1	1	0	1	0	1	0	0		0		1	2	1	1	0	1	0	1	8		0		0	0	7	0	1	1	1	0	2	9	0	0	0	0	0	0
1	1	2	1	1	0		0		1	0	0		1	0	1	0	1	1	0	1	0	1	9		0		0	1	2	0	0	1	1	11	0	0	0	0	0	0	0	0
1	0	2	0	0	0		0		0		0		0		1	2	1	1	0	1	0	1	8		0		0	0	7	0	0	1	1	0	0	4	0	0	0	0	0	0
1	4	2	0	1	0		0		1	1	0		0		1	2	1	1	1	0	0	1	8		0		0	0	7	0	0	1	1	0	0	0	0	0	0	0	0	0
1	0	2	0	1	0		0		1	0	0		0		1	0	1	1	0	0	0	1	8		0		0	0	7	0	0	1	1	4	0	5	0	0	0	0	0	0
1	1	2	0	0	0		0		1	2	0		0		1	2	1	1	1	1	0	1												0	2	0	0	0	0	0	0	0
0	1	2	0	0	1	0	1	0	1	0	0		0		1	2	1	1	0	1	0	1	8		0		0	2	7	0	0	1	0	2	0	0	0	0	0	0	0	0
1	1	2	0	1	0		0		0		0		0		1	0	0	0	1	0	0	1	8		0		0	2	7	0	0	1	0	0	0	0	0	0	0	0	0	0
0	1	2	0	0	1	0	1	0	1	0	0		0		1	2	1	1	0	1	1	1	8		0		0	0	9	0	0	1	0	0	0	3	0	0	0	0	0	0
1	1	10	0	0	0		0		0		0		0		1	1	1	1	1	0	0	1	8		0		0	0	9	0	0	1	0	0	0	0	0	0	0	0	0	0
0	0	2	1	1	0		0		0		0		0		1	0	1	1	1	0	0	1	8		0		0	0	9	0	0	1	0	0	0	0	0	0	0	0	0	0
1	3	0	0	0	0		0		0		0		0		1	2	1	1	0	1	0	1	8		0		0	0	9	0	0	1	0	0	0	0	0	0	0	0	0	0
1	1	2	0	0	0		0		0		0		0		1	0	0	1	0	0	0	1	8		0		0	1	7	0	1	1	1	0	0	0	0	0	0	0	0	0
1	1	2	0	0	0		0		1	1	0		0		1	2	1	1	1	0	0	1	8		0		0	1	7	0	1	1	1	82	0	2	0	0	0	0	0	0
0	3	2	0	0	1	0	1	0	1	0	0		0		1	2	1	1	0	1	0	1	9		0		0	0	9	0	0	1	0	0	0	0	0	0	0	0	0	0
1	1	2	1	1	0		0		1	1	0		0		1	2	1	1	0	0	0	0	9		0		0	0	9	0	0	1	0	0	0	0	0	0	0	0	0	0
0	1	2	0	0	0		0		0		0		0		0		1	1	0	0	0	1	8		0		0	1	7	0	1	1	1	53	8	0	0	0	0	0	0	0
1	0	0	0	0	0		1	0	1	0	0		0		1	2	1	1	0	1	0	1	8		0		0	1	7	0	1	1	1	0	0	0	0	0	0	0	0	0
0	1	2	0	0	1	0	1	0	1	0	0		0		1	2	1	1	0	0	0	1	8		0		0	1	7	0	1	1	1	13	0	4	0	0	0	0	0	0
1	2	2	1	1	0		1	0	1	0	0		0		1	2	1	1	0	1	0	1	8		0		0	1	7	0	1	1	1	0	0	3	0	0	0	0	0	0
0	2	2	0	1	1	0	1	0	0		0		0		1	0	1	1	0	0	0	1	8		0		0	1	7	0	1	1	1	2	0	0	0	0	0	0	0	0
0	3	2	0	1	0		0		0		0		0		1	1	1	1	0	0	1	1	8		0		0	1	7	0	1	1	1	0	0	5	0	0	0	0	0	0
1	0	2	0	0	0		0		1	0	0		0		1	2	1	1	0	1	0	1	8		0		0	1	7	0	1	1	1	3	0	0	0	0	0	0	0	5
0	2	2	0	0	0		0		0		0		0		1	2	1	1	1	0	0	1	12		0		0	1	7	0	1	1	1	153	12	3	0	0	0	0	0	0
1	1	2	0	1	0		0		0		0		0		1	0	1	0	0	0	0	1	12		0		0	1	7	0	1	1	1	0	0	0	0	0	0	0	0	0
1	2	2	0	0	0		0		1	0	0		0		1	2	1	1	0	1	0	1	12		0		0	1	7	0	1	1	1	7	0	5	0	0	0	0	0	0
0	1	2	0	0	1	0	1	0	1	0	0		0		1	2	1	1	1	1	1	1	8		0		0	0	9	0	0	1	1	102	9	0	0	0	0	0	0	0
1	1	2	0	0	0		0		1	1	0		0		1	2	1	1	0	0	0	1	8		0		0	0	9	0	0	1	1	76	8	0	0	0	0	0	0	0
0	0	2	0	0	1	0	1	0	0		0		0		1	1	1	0	0	0	0	1	8		0		0	1	7	0	1	1	1	0	0	0	0	0	1	3	0	0
1	0	2	1	1	0		0		0		0		0		1	1	1	1	1	0	0	0	8		0		0	1	7	0	1	1	1	2	0	1	0	0	0	0	0	0
1	1	2	0	0	0		0		1	0	0		0		1	2	1	1	0	1	0	1	8		0		0	1	7	0	1	1	1	218	0	5	1	0	0	0	0	0
0	4	3	0	1	1	1	1	1	1	0	0		0		1	2	1	1	0	1	0	1	12		0		0	1	7	0	1	1	1	0	0	1	2	0	0	0	0	0
1	3	8	1	1	1	0	1	0	1	0	0		0		1	2	1	1	0	1	0	1	12		0		0	1	7	0	1	1	1	0	0	1	0	0	0	0	0	0
0	1	0	0	0	1	0	1	0	1	0	0		0		1	2	1	1	0	1	0	1	8		0		0	0	7	0	0	1	0	14	0	2	1	0	0	0	0	0
1	0	2	1	1	0		0		0		0		0		1	1	1	1	0	0	0	1	8		0		0	1	7	0	1	1	0	0	0	0	0	0	0	0	0	0
0	3	8	0	1	1	1	1	1	1	1	0		0		1	2	1	1	1	1	1	1	12		0		0	1	7	0	1	1	0	0	0	0	0	0	0	0	0	5
1	0	2	1	1	0		0		0		0		0		1	2	1	1	0	1	0	1	12		0		0	1	7	0	1	1	0	0	0	5	0	0	0	0	0	11
1	3	1	1	1	1	0	1	0	1	0	0		1	0	1	1	1	1	0	0	0	1	8		0		0	1	7	0	1	1	1	12	3	7	14	0	0	0	0	0
1	0	0	1	1	1	0	1	0	1	0	0		0		1	2	1	1	0	1	0	1	8		0		0	0	9	0	0	1	0	0	0	0	2	0	0	0	0	0
0	0	2	1	1	1	1	1	1	1	1	0		0		1	2	1	1	1	0	0	0	8		0		0	0	9	0	0	1	0	123	28	13	3	0	0	0	0	0
1	1	2	1	1	0		0		0		0		0		1	0	1	1	1	1	0	1	8		0		0	0	9	0	0	1	0	0	0	0	0	0	0	0	0	0
1	3	8	1	1	0		0		1	0	0		0		1	2	1	1	0	1	0	1	12		0		0	0	9	0	0	1	1	0	0	2	0	0	0	0	0	0
0	1	2	1	1	0		0		1	2	0		0		1	2	1	1	1	0	0	1	12		0		0	1	7	0	1	1	1	25	0	6	0	0	0	0	0	0
1	1	2	1	1	0		0		1	0	0		0		1	0	1	1	0	0	0	1	12		0		0	1	7	0	1	1	1	0	0	1	0	0	0	0	0	0
0	1	2	0	0	1	0	1	0	1	0	0		0		1	0	1	1	0	0	0	1	8		0		0	0	7	0	0	1	0	2	0	0	0	0	0	0	0	0
1	0	2	1	1	0		0		0		0		0		1	2	1	1	0	0	0	1	8		0		0	1	7	0	1	1	1	4	0	2	0	0	0	0	0	0
1	1	2	0	0	0		0		1	0	0		0		1	2	1	1	0	1	0	1	12		0		0	0	9	0	0	1	1	0	2	2	0	0	0	0	0	0
0	1	2	1	1	1	1	1	0	1	1	0		1	0	1	2	1	1	0	1	0	1	12		0		0	0	7	0	0	1	1	0	13	0	0	0	0	0	0	0
1	2	10	1	1	0		0		0		0		0		1	2	1	1	0	1	0	1	12		0		0	0	7	0	0	1	1	0	0	0	0	0	0	0	0	0
0	2	2	1	1	1	0	1	0	1	0	0		0		1	1	1	1	0	0	0	1	12		0		0	1	7	0	1	1	1	28	8	18	0	0	0	0	0	5
1	2	7	1	1	0		0		0		0		0		1	0	1	1	0	0	0	0	12		0		0	1	7	0	1	1	1	0	0	31	0	0	0	0	0	9
1	0	2	1	1	1	0	1	0	1	0	0		0		1	2	1	1	0	1	0	1	8		0		0	0	9	0	0	0		825	21	24	0	0	0	0	0	15
0	1	2	0	1	1	0	1	0	1	0	0		0		1	1	1	1	1	0	0	1	9		1	20	1	1	2	0	0	1	0	0	0	5	0	0	0	0	0	5
0	1	10	1	1	1	1	1	1	1	1	0		0		1	2	1	1	1	0	0	1	9		0		0	0	7	0	1	0		5	0	0	6	0	1	0	0	4
1	1	2	1	1	0		0		1	0	0		0		1	2	1	1	0	1	0	1	9		0		0	0	7	0	1	0		3	0	3	0	0	0	0	0	0
0	1	2	1	1	1	0	1	0	1	0	0		1	0	1	1	1	0	0	0	0	1	9		1	20	1	0	7	0	0	1	1	0	0	0	0	0	0	0	0	7
0	0	2	0	1	1	0	1	0	1	0	0		1	2	1	2	1	1	1	0	0	1	9		0		0	1	7	0	1	1	1	0	0	0	0	0	1	0	0	5
1	0	2	0	0	0		0		0		0		0		1	2	1	1	1	1	0	1	9		1	20	1	1	2	0	0	1	0	0	0	12	0	0	0	0	0	5
0	1	2	1	1	1	0	1	0	1	0	0		1	0	1	1	1	1	0	0	0	1	9		0		0	1	7	0	1	1	1	34	8	0	0	0	0	0	0	0
0	1	2	1	1	1	0	1	0	1	0	0		1	0	1	2	1	1	0	1	1	1	9		0		0	0	9	0	0	0		115	16	14	0	0	0	0	0	0
1	0	2	1	1	1	0	1	0	1	0	0		0		1	1	1	1	1	0	0	1	9		0		0	0	9	0	0	0		0	0	13	0	0	0	0	0	0
0	1	2	0	1	1	0	1	0	1	0	0		0		1	2	1	0	1	0	0	1	9		0		0	0	7	0	1	0		3	0	2	0	0	0	0	0	0
1	3	2	1	1	1	0	1	0	1	0	0		1	0	1	2	1	1	0	1	0	1	9		0		0	0	7	0	1	0		6	0	0	0	0	1	0	0	0
0	1	2	1	1	1	0	1	0	1	0	0		0		1	1	1	1	0	0	0	1	9		0		0	0	7	0	1	0		3	0	0	0	0	0	0	0	7
1	0	0	1	1	0		1	0	1	0	0		0		1	2	1	1	0	1	0	1	9		0		0	1	7	0	1	1	1	0	0	0	0	0	0	0	0	0
1	0	2	1	1	1	0	1	0	0		0		0		1	2	1	1	1	0	0	1	9		1	20	1	0	7	0	0	1	1	5	0	6	0	0	0	0	0	0
0	1	2	1	1	1	0	1	0	1	1	1	0	0		1	1	1	1	0	0	0	1	9		0		0	1	2	0	0	1	0	7	0	0	0	0	1	0	0	0
0	0	2	1	1	0		0		1	2	1	0	0		1	2	1	1	1	0	0	1	9		0		0	1	2	0	0	1	0	18	0	0	0	0	0	0	0	3
1	0	2	1	1	1	0	1	0	1	0	1	0	0		1	1	1	1	0	0	0	1	9		0		0	1	7	0	1	1	1	0	0	3	0	0	0	0	0	0
0	1	2	0	0	0		0		0		0		0		1	2	1	1	1	1	1	1	9		1	5	1	0	2	0	0	1	0	0	0	5	2	0	0	0	0	0
1	2	1	1	1	1	0	0		1	1	0		0		1	2	1	1	0	1	0	1	12		0		0	1	7	0	1	1	1	0	0	15	0	0	0	0	0	35
0	2	2	1	1	1	0	1	0	0		0		0		1	0	1	0	1	1	0	1	12		0		0	1	7	0	1	1	1	0	0	0	0	0	0	0	0	0
0	0	2	1	1	0		0		1	1	0		0		1	2	1	0	1	0	0	1	13	Brook	1	10	0	0	6	0	0	1	0	0	0	0	0	0	0	0	0	0
1	0	2	0	0	0		0		1	1	0		0		1	2	1	1	0	1	0	1	13	Brook	1	10	0	0	6	0	0	1	0	0	0	18	0	0	0	0	0	8
1	1	2	1	1	1	0	1	0	1	0	0		0		1	2	1	1	0	1	0	1	1		0		0	0	9	0	0	1	0	0	0	6	0	0	0	0	0	0
1	0	2	0	0	1	0	1	0	1	0	0		0		1	2	1	1	1	1	0	1	13	Brook	1	10	0	0	6	0	0	1	0	0	0	0	0	0	0	0	0	0
1	0	2	0	0	1	0	1	0	0		0		0		1	0	1	0	0	0	0	0	5		1	10	0	0	7	0	1	1	1	41	8	0	0	0	0	0	0	0
0	2	2	1	1	0		0		0		0		0		1	2	1	1	1	0	0	1	8		1	30	0	1	9	0	0	0		7	0	0	0	0	0	0	0	0
0	0	2	1	1	1	1	1	1	1	0	0		0		1	1	1	1	0	0	0	1	12		0		0	1	7	1		1	1	4	0	8	0	0	0	0	0	0
1	0	2	1	1	0		1	1	0		0		0		1	2	1	1	0	1	0	1	12		0		0	1	7	1		1	1	21	9	12	0	0	0	0	0	0
1	0	2	0	0	1	0	1	0	1	1	1	0	0		1	2	1	1	0	0	0	1	8		1	6	0	1	6	1		1	1	4	0	0	0	0	0	0	0	0
0	1	2	0	1	0		0		1	0	0		0		1	0	1	1	0	0	0	1	12		0		0	0	9	0	0	1	0	2	0	0	0	0	0	0	0	0
0	1	2	0	1	1	0	1	1	0		0		0		1	2	1	1	0	1	0	1	8		1	5	0	1	9	0	0	1	1	0	0	0	0	0	0	0	0	0
1	1	2	0	1	0		0		1	0	0		0		1	0	1	1	0	1	0	1	8		1	5	0	1	9	0	0	1	1	3	0	6	0	0	0	0	0	0
1	1	2	0	0	0		0		1	1	0		0		1	1	1	1	1	0	0	1	1		1	10	0	0	7	0	1	1	1	0	0	0	0	0	0	0	0	0
0	2	2	1	1	1	0	1	0	1	0	0		0		1	2	1	1	0	1	0	1	8		0		0	0	7	0	0	1	0	223	0	0	0	0	0	0	0	0
1	1	2	1	1	0		0		0		0		0		1	2	1	1	0	0	0	1	8		0		0	0	7	0	0	1	0	0	0	0	0	0	0	0	0	0
1	3	2	0	1	0		0		0		0		0		1	1	1	1	0	0	0	1	12		0		0	1	7	0	1	1	1	0	0	0	0	0	0	0	0	0
1	1	2	1	1	0		0		1	0	0		0		1	1	1	1	1	0	0	1	12		0		0	0	7	0	1	1	1	8	0	0	0	0	0	0	0	0
0	1	2	1	1	1	0	1	0	1	0	0		0		1	2	1	1	1	1	1	1	12		0		0	0	7	0	0	1	1	0	0	0	0	0	0	0	0	0
1	0	2	1	1	0		0		1	1	0		0		1	2	1	1	1	1	1	1	12		0		0	0	7	0	0	1	1	0	0	4	0	0	0	0	0	0
0	1	2	1	1	1	0	1	0	1	1	0		0		1	2	1	0	1	1	1	1	7		0		0	1	7	0	1	1	1	0	0	0	0	0	0	0	0	0
1	1	2	1	1	1	0	1	0	1	0	0		0		1	2	1	1	0	1	0	1	7		0		0	1	7	0	1	1	1	0	0	3	0	0	0	0	0	0
0	1	2	0	1	1	0	0		1	0	0		0		1	0	1	1	1	0	0	1	12		0		0	0	7	0	1	1	1	0	0	2	0	0	0	0	0	0
0	1	2	1	1	1	0	1	0	1	1	0		0		1	2	1	1	1	1	1	1	12		0		0	1	7	0	1	1	1	2	0	0	0	0	0	0	0	0
1	0	2	1	1	0		0		0		0		0		1	1	1	0	1	1	1	1	12		0		0	1	7	0	1	1	1	15	0	3	4	0	0	0	0	0
0	0	2	0	1	0		1	1	0		0		0		1	2	1	0	1	0	0	1	12		0		0	0	7	0	1	0		0	0	0	0	0	0	0	0	2
0	2	2	1	1	1	0	1	0	1	0	0		0		1	2	1	1	0	1	0	1	12		0		0	1	7	0	1	1	1	0	0	21	0	0	0	0	0	5
0	0	2	1	1	0		0		1	1	0		0		1	2	1	1	1	1	1	1	12		0		0	1	7	0	1	1	1	2	0	0	0	0	0	0	0	0
1	2	1	1	1	1	0	1	0	1	2	0		0		1	2	1	1	1	1	1	1	12		0		0	1	7	0	1	1	1	2	0	2	0	0	0	0	0	0
1	1	2	1	1	0		0		0		0		0		0		1	1	1	1	1	1	12		0		0	0	7	0	1	0		0	0	0	0	0	0	0	0	0
0	2	2	0	1	0		0		0		0		0		1	0	1	1	1	1	0	1	8		0		0	1	7	0	1	1	1	0	0	0	0	0	0	0	0	0
0	0	2	1	1	1	0	1	0	1	0	0		0		1	2	1	1	1	1	1	1	12		0		0	0	9	0	0	1	0	5	0	0	0	0	1	0	0	0
1	1	2	0	1	1	0	1	0	1	0	0		0		1	1	1	1	0	0	0	0	12		0		0	0	9	0	0	1	0	3	0	0	0	0	0	0	0	0
1	2	2	1	1	1	1	0		1	1	0		0		1	2	1	1	1	1	0	1	12		0		0	1	7	0	1	1	1	0	0	6	0	0	0	0	0	0
1	1	2	1	1	0		1	1	1	2	0		0		1	2	1	1	1	1	0	1	8		0		0	1	7	0	1	1	1	253	0	15	0	0	0	0	0	8
1	2	7	1	1	0		1	0	1	1	0		0		1	1	1	1	0	0	0	0	12		0		0	1	7	0	1	1	1	0	0	3	0	0	0	0	0	0
1	1	2	1	1	0		0		0		0		0		1	2	1	1	1	1	0	1	8		0		0	1	7	1		1	1	23	0	6	0	0	0	0	0	0
0	1	2	1	1	0		1	0	1	0	0		0		1	2	1	1	0	1	1	1	12		0		0	0	9	0	0	0		11	0	91	0	0	0	0	0	0
1	2	2	1	1	0		1	0	1	2	0		0		1	2	1	1	0	0	0	1	12		0		0	0	9	0	0	0		1	0	13	0	0	0	0	0	0
0	0	2	1	1	1	0	1	0	0		0		0		1	0	1	1	0	0	1	0	12		0		0	0	9	0	0	1	0	115	0	5	0	0	0	0	0	0
1	1	2	1	1	1	0	1	0	1	0	0		0		1	2	1	1	0	0	0	1	8		1	20	0	0	2	0	0	0		0	0	1	0	0	0	0	0	0
1	1	2	1	1	0		0		1	2	0		0		1	2	1	1	1	0	0	1	8		0		0	1	7	0	1	1	1	0	0	2	0	0	0	0	0	0
1	1	2	1	1	1	0	1	0	1	0	0		0		1	2	1	1	0	1	0	1	12		0		0	1	7	0	1	1	0	0	0	0	0	0	0	0	0	0
1	3	2	1	1	0		0		1	2	1	1	0		1	2	1	1	1	1	0	1	12		0		0	1	7	0	1	1	0	0	0	7	0	0	0	0	0	0
0	0	2	1	1	1	0	1	0	1	1	0		1	0	1	1	1	1	0	0	0	1	12		0		0	1	7	0	1	1	0	125	0	9	0	0	0	0	0	0
0	0	2	0	0	1	1	1	1	1	1	0		0		1	2	1	0	0	0	0	1	8		0		0	1	7	0	1	1	1	0	3	5	0	0	0	0	0	0
1	2	2	1	1	0		0		1	1	0		0		1	2	1	1	1	0	0	1	8		0		0	1	7	1		1	1	0	0	2	0	0	0	0	0	0
0	1	2	0	0	1	1	1	1	1	2	0		0		1	2	1	0	1	0	0	1	8		0		0	1	7	0	1	1	1	21	5	5	0	0	1	0	0	0
1	0	2	1	1	0		0		1	0	0		0		1	2	1	1	0	1	0	1	8		0		0	1	7	0	1	1	1	0	0	0	0	0	0	0	0	0
0	1	2	0	1	1	1	1	1	1	2	0		0		1	2	1	1	1	0	0	0	8		0		0	1	7	0	1	1	1	18	0	4	0	0	1	0	0	0
0	1	2	1	1	1	0	1	0	1	0	1	0	1	0	1	1	1	0	0	0	1	1	8		0		0	1	7	0	1	1	1	0	0	0	0	0	0	0	0	0
1	1	2	1	1	1	0	1	0	1	0	0		0		1	2	1	1	1	1	0	1	12		0		0	0	9	0	0	1	0	0	0	0	0	0	0	0	0	0
0	2	7	0	1	1	1	1	1	1	1	0		0		1	2	1	1	0	0	1	1	12		0		0	1	7	0	1	1	1	9	0	5	0	0	0	0	0	3
0	3	3	1	1	1	1	1	1	1	1	0		0		1	2	1	1	1	0	0	1	12		0		0	0	9	0	0	1	0	0	0	0	0	0	0	3	0	0
1	3	9	1	1	1	0	1	0	1	2	0		0		1	2	1	1	1	0	0	1	8		0		0	1	7	1		1	1	0	3	9	0	0	0	0	0	7
0	4	3	1	1	1	0	1	1	1	0	0		1	0	1	1	1	1	0	0	0	1	12		0		0	1	7	0	1	1	1	0	0	0	0	0	0	0	0	0
1	2	2	1	1	0		0		0		0		0		1	2	1	1	1	0	0	1	12		0		0	1	7	0	1	1	1	0	0	0	0	0	0	0	0	3
0	1	2	1	1	1	0	1	0	1	0	0		0		1	2	1	1	0	1	0	1	8		0		0	0	9	1		0		3	0	11	4	0	1	0	0	0
1	0	2	1	1	1	1	1	1	1	2	0		0		1	2	1	1	0	1	0	1	8		0		0	0	9	1		0		0	0	0	0	0	0	0	0	2
0	3	3	1	1	1	0	1	0	1	2	0		1	0	1	2	1	1	0	0	1	1	8		1	2	0	1	7	1		1	1	0	0	0	0	0	0	0	0	2
1	0	2	1	1	0		0		0		0		0		1	1	1	1	1	0	0	1	8		1	2	0	1	7	1		1	1	0	0	0	0	0	0	0	0	0
0	2	2	1	1	1	0	1	0	1	0	0		0		1	2	1	1	0	1	0	1	8		1	2	0	1	7	1		1	1	4	0	0	0	0	0	0	0	4
1	4	2	1	1	1	0	1	1	1	1	0		0		1	2	1	1	1	0	0	1	8		1	2	0	1	7	1		1	1	0	0	0	0	0	0	0	0	0
1	1	2	0	1	0		0		1	1	0		0		1	1	1	1	0	0	0	1	12		0		0	1	7	0	1	1	1	12	0	0	0	0	0	0	0	0
0	2	2	1	1	1	0	1	0	1	1	0		0		1	1	1	1	0	0	0	1	12		0		0	1	7	0	1	1	0	258	19	85	0	0	1	0	0	9
1	1	2	1	1	1	0	1	0	1	0	0		0		1	2	1	1	1	1	0	1	12		0		0	1	7	0	1	1	0	78	0	23	0	0	0	0	0	0
0	3	2	1	1	1	1	1	1	1	2	0		1	1	1	2	1	1	0	0	0	1	8		0		0	1	7	0	1	1	1	305	27	3	0	0	0	0	0	0
1	0	2	1	1	0		0		0		0		0		1	1	1	0	0	0	0	1	8		0		0	1	7	0	1	1	1	0	0	2	0	0	0	0	0	0
0	0	0	1	1	1	0	1	0	1	0	0		0		1	2	1	1	1	1	1	1	8		0		0	1	9	0	0	1	0	0	2	0	0	0	0	0	0	5
0	4	3	1	1	0		0		1	0	0		0		1	2	1	1	0	0	0	1	8		0		0	1	7	0	1	1	1	0	0	2	0	0	0	0	0	0
1	4	3	1	1	0		0		1	2	1	1	0		1	1	1	1	0	0	0	1	8		0		0	1	7	0	1	1	1	0	0	16	0	0	0	0	0	0
0	4	8	1	1	1	2	1	2	1	2	0		0		1	2	1	1	0	0	1	1	12		0		0	1	7	0	1	1	1	0	0	1	0	0	0	0	0	0
1	1	2	1	1	1	0	1	0	0		0		0		1	1	1	1	0	0	0	1	12		0		0	1	7	0	1	1	1	0	0	13	0	0	0	0	0	0
0	1	2	1	1	1	0	1	0	1	2	0		1	2	1	0	1	1	1	0	1	0	9		1	2	1	1	2	0	0	1	0	29	0	0	0	0	0	3	0	0
1	0	2	0	0	0		0		1	0	0		0		1	2	1	1	0	1	0	1	9		1	2	1	1	2	0	0	0		0	0	0	0	0	0	0	0	0
0	0	2	1	1	0		0		0		0		0		0		1	1	1	0	0	1	9		1	3	1	1	7	0	1	1	1	1	0	2	0	0	1	0	0	0
1	0	2	0	1	0		0		1	2	0		0		1	2	1	0	1	1	0	1	9		0		0	1	2	0	0	1	1	0	0	0	0	0	0	0	0	0
1	0	2	1	1	1	0	1	0	1	0	1	0	1	0	1	1	1	0	0	1	0	0	9		0		0	1	2	0	0	1	1	0	0	2	0	0	0	0	0	0
0	1	2	0	0	1	0	1	0	1	0	0		1	0	1	2	1	1	1	1	1	1	9		0		0	0	2	0	0	1	1	54	0	9	0	0	1	0	0	0
0	1	2	0	0	1	0	1	1	1	2	0		1	0	1	2	1	0	1	1	0	1	9		0		0	0	2	0	0	1	1	3	0	0	0	0	1	0	0	0
1	1	2	1	1	0		0		1	1	0		0		1	1	1	1	1	1	0	1	9		0		0	0	2	0	0	1	1	34	0	0	0	0	0	0	0	0
0	0	2	0	0	1	0	1	0	1	0	0		1	0	1	2	1	1	1	1	0	1	9		1	2	0	1	2	0	0	0		21	0	0	0	0	1	0	0	0
1	0	2	0	1	0		0		1	2	0		1	2	1	1	1	0	1	1	0	1	9		1	2	0	1	2	0	0	0		3	0	0	0	0	0	0	0	0
0	0	2	1	1	1	0	1	1	1	2	0		0		1	2	1	1	1	0	0	1	9		0		0	0	2	0	0	1	1	2	0	0	0	0	0	0	0	0
1	1	2	1	1	0		0		0		0		0		1	2	0	1	1	0	0	1	9		0		0	0	2	0	0	1	1	0	0	0	0	0	0	0	0	0
1	1	2	1	1	0		0		0		0		0		1	2	1	1	0	1	0	1	9		0		0	0	2	0	0	1	1	0	1	0	0	0	0	0	0	0
0	0	2	1	0	1	0	1	1	1	2	0		0		1	2	1	0	1	0	0	1	9		0		0	0	2	0	0	1	1	13	0	0	0	0	0	0	0	0
1	1	2	1	1	0		0		1	2	0		0		1	1	1	0	0	1	0	1	9		0		0	1	2	0	0	1	0	0	0	3	0	0	0	0	0	0
1	0	2	1	1	0		0		0		0		0		1	2	1	1	1	0	0	1	9		0		0	1	2	0	0	1	1	0	0	0	0	0	1	0	0	0
1	0	2	0	0	1	0	1	0	1	2	0		1	0	1	2	1	1	1	1	0	1	9		0		0	0	2	0	0	1	0	2	0	4	4	0	0	0	0	0
0	0	2	1	1	0		0		0		0		0		1	1	1	1	1	0	0	0	9		1	5	0	1	2	0	0	1	0	0	0	0	0	0	0	0	0	0
0	1	2	0	0	1	0	1	0	1	2	0		0		1	1	1	1	0	0	0	1	9		1	5	0	1	2	0	0	1	0	128	9	0	0	0	0	0	0	0
0	1	2	0	0	0		0		1	2	0		0		1	2	1	1	1	1	0	1	9		0		0	0	2	0	0	1	0	4	3	0	0	0	0	0	0	0
0	2	2	1	1	1	1	1	1	1	2	0		0		1	2	1	1	1	0	0	1	8		0		0	1	7	1		1	1	0	0	0	0	0	0	0	0	0
0	3	3	1	1	1	0	1	0	1	0	0		0		1	2	1	1	0	1	1	1	12		0		0	0	7	0	0	1	1	0	0	0	0	0	0	0	0	0
1	3	0	1	1	1	0	1	0	0		0		0		1	2	1	1	1	0	0	1	8		0		0	1	7	1		1	1	24	0	3	0	0	0	0	0	0
0	3	4	0	1	1	2	1	2	1	2	1	1	1	1	1	2	1	1	0	0	0	1	7		0		0	1	7	0	1	1	1	0	0	5	0	0	0	0	0	4
1	4	9	1	1	1	0	1	0	0		0		0		1	2	1	1	1	0	0	1	12		0		0	1	7	0	1	1	1	0	3	8	0	0	0	0	0	5
1	3	1	1	1	1	0	1	0	1	1	0		0		1	2	1	1	0	0	0	1	12		0		0	0	7	0	0	1	1	0	0	2	0	0	0	0	0	0
1	1	2	1	1	1	0	1	0	1	0	0		0		1	1	1	1	0	0	0	0												0	0	0	0	0	0	0	0	0
0	0	2	1	1	1	0	1	0	1	0	0		0		1	2	1	1	1	1	1	1	8		0		0	0	7	0	0	1	1	0	0	0	0	0	0	0	0	0
1	3	8	1	1	1	0	1	0	1	0	0		0		1	2	1	1	1	0	1	1	7		0		0	1	7	0	1	1	1	0	0	0	0	0	0	0	0	2
1	0	2	1	1	0		0		1	1	0		0		1	2	1	1	1	1	0	1	8		0		0	1	7	0	1	1	1	0	0	54	0	0	0	0	0	15
0	3	10	1	1	1	0	1	0	1	1	0		0		1	2	1	1	1	0	0	1	8		0		0	1	7	0	1	1	1	0	0	6	0	0	0	0	0	0
1	0	2	1	1	1	0	1	0	0		0		0		1	1	1	1	0	0	0	1	8		0		0	1	7	0	1	1	1	11	0	3	0	0	0	0	0	0
1	0	2	1	1	0		0		0		0		0		1	2	1	1	0	1	0	1	8		0		0	0	9	0	0	1	1	0	0	0	0	0	0	0	0	0
1	2	2	1	1	0		1	1	1	1	0		0		1	2	1	1	1	0	0	1	8		0		0	1	7	0	1	1	1	0	0	2	0	0	0	0	0	0
0	1	2	1	0	1	0	1	0	0		0		0		1	1	1	1	0	1	1	1	8		0		0	0	9	0	0	1	1	0	0	0	0	0	0	0	0	0
1	2	2	0	0	0		1	0	0		0		0		1	1	1	1	0	1	0	1	8		1	20	1	1	7	0	1	1	0	5	0	32	0	0	0	0	0	0
1	0	2	0	0	1	1	1	1	1	1	0		0		1	2	1	1	1	0	0	1	8		1	10	1	1	2	0	0	0		0	0	3	0	0	0	0	0	0
0	1	2	1	0	1	2	1	2	1	2	0		0		1	2	1	1	1	1	1	1	10		0		0	1	7	0	1	1	1	0	0	4	0	0	0	0	0	0
0	1	2	0	0	1	0	1	2	1	2	0		0		1	2	1	1	1	1	0	1	8		1	10	1	1	2	0	0	0		0	0	2	0	0	0	0	0	0
1	1	1	1	1	0		0		0		0		0		1	2	1	0	1	1	0	1	8		0		0	1	9	0	0	1	0	0	0	3	0	0	0	0	0	0
0	2	2	1	1	1	0	1	2	1	2	0		0		1	2	1	1	0	1	0	1	8		0		0	1	9	0	0	1	0	4	0	22	0	0	0	0	0	0
1	2	1	1	1	0		1	1	1	2	0		0		1	2	1	1	0	0	0	1	7		0		0	0	7	0	1	1	1	0	0	0	0	0	0	0	0	0
1	4	10	1	1	0		1	1	0		0		0		1	2	1	1	0	0	0	1	7		0		0	0	7	0	1	1	1	2	0	2	0	0	0	0	0	0
1	1	7	1	1	0		0		0		0		0		1	2	1	1	0	0	0	1	8		0		0	0	7	0	0	1	1	0	0	0	0	0	0	0	0	0
1	0	0	1	1	0		0		1	2	0		0		1	2	1	1	1	0	0	1	12		0		0	1	7	0	1	1	1	0	0	5	0	0	0	0	0	0
0	4	10	1	1	1	0	1	1	1	0	0		0		1	2	1	1	0	0	0	1	7		0		0	1	7	0	1	1	1	0	0	0	0	0	0	0	0	0
1	3	3	1	1	0		0		1	0	0		0		1	0	1	1	0	1	0	1	7		0		0	1	7	0	1	1	1	0	0	0	0	0	0	0	0	0
1	4	0	1	1	0		0		0		0		0		1	1	1	1	1	0	0	1	7		0		0	1	7	0	1	1	1	0	0	0	0	0	0	0	0	0
0	4	3	1	1	1	0	0		1	0	0		0		1	2	1	1	0	0	0	1	12		0		0	1	8	0	1	1	1	108	0	0	0	0	0	0	0	0
0	4	3	1	1	1	0	1	1	1	1	0		0		1	2	1	1	0	0	0	0	7		0		0	1	7	0	1	1	1	0	0	6	0	0	0	0	0	0
1	4	1	1	1	0		0		1	0	0		0		1	2	1	1	0	1	0	1	7		0		0	1	7	0	1	1	1	0	0	0	0	0	0	0	0	0
0	2	10	1	1	1	1	1	1	0		0		0		1	2	1	1	1	0	0	1	12		0		0	1	7	1		1	1	0	3	3	0	0	0	0	0	0
0	4	10	1	1	0		0		0		0		0		1	2	1	1	0	0	0	1	7		0		0	1	7	0	1	1	1	0	0	5	0	0	0	0	0	0
1	1	1	1	1	1	0	1	0	0		0		0		1	2	1	1	1	0	0	1	12		0		0	1	7	1		1	1	28	7	0	0	0	0	0	0	0
1	3	0	1	1	0		0		1	2	1	1	0		1	2	1	1	1	0	0	1	12		0		0	1	7	1		1	1	0	0	0	0	0	0	0	0	0
0	3	8	1	1	0		1	0	1	0	0		0		1	2	1	1	0	1	0	1	8		0		0	0	7	0	0	1	1	0	0	0	0	0	0	0	0	0
1	1	2	1	1	1	0	1	0	1	0	0		0		1	2	1	1	1	1	0	1	12		0		0	0	9	0	0	1	0	0	0	23	0	0	0	0	0	0
0	2	10	1	1	1	1	1	1	1	0	0		1	0	1	2	1	1	1	0	0	1	12		0		0	0	9	0	0	1	0	0	0	0	0	0	0	0	0	0
1	3	4	1	1	0		0		1	0	0		0		1	1	1	1	0	0	0	0	12		0		0	0	9	0	0	1	0	0	0	2	0	0	0	0	0	0
1	2	7	1	1	0		1	0	1	2	0		0		1	2	1	1	0	1	0	1	7		0		0	1	7	0	1	1	1	0	0	0	0	0	0	0	0	0
0	3	7	1	1	0		0		0		0		0		1	2	1	1	1	0	0	1	7		0		0	1	7	1		1	1	0	0	0	0	0	0	0	0	0
1	4	9	1	1	1	0	1	0	1	1	1	0	0		1	2	1	1	0	0	0	0	7		0		0	1	7	0	1	1	1	0	0	3	0	0	0	0	0	0
0	3	9	1	1	1	0	1	0	1	2	0		0		1	2	1	1	0	1	0	1	8		1	1	0	0	9	0	0	1	1	0	0	6	0	0	0	0	0	0
1	0	2	1	1	0		0		0		0		0		1	2	1	1	1	1	1	1	8		1	1	0	0	9	0	0	1	1	0	0	8	0	0	0	0	0	4
1	0	2	1	1	0		0		0		0		0		1	2	1	1	0	1	0	1												0	0	0	0	0	0	0	0	0
1	1	2	1	1	1	0	1	0	1	0	0		0		1	2	1	1	0	1	0	1	8		1	2	1	1	9	0	0	1	0	0	0	0	0	0	0	0	0	0
1	1	1	0	0	1	0	1	0	1	0	0		0		1	2	1	1	1	1	0	1	8		1	5	0	1	7	0	1	1	1	0	0	0	0	0	0	0	0	0
1	0	2	1	1	1	2	1	2	1	2	0		0		1	2	1	1	1	1	0	1	8		1	2	0	1	7	0	1	1	1	0	0	1	0	0	0	0	0	0
0	1	2	0	0	1	1	1	1	1	1	0		0		1	1	1	0	1	0	1	1	8		1	2	0	1	7	0	1	1	1	0	0	0	0	0	0	0	0	0
0	0	2	1	1	1	0	1	0	1	0	0		0		1	2	1	1	0	1	0	1	8		1	5	0	1	7	0	1	1	1	0	0	0	0	0	0	0	0	0
0	1	2	1	1	1	1	1	1	1	2	0		0		1	2	1	1	1	0	1	1	8		0		0	1	7	0	1	1	1	0	0	0	0	0	0	0	0	0
1	1	2	1	1	1	1	1	1	1	1	0		0		1	2	1	1	1	0	0	1	8		0		0	1	7	0	1	1	1	0	0	0	0	0	0	0	0	0
1	1	1	1	1	1	1	1	1	1	2	0		0		1	2	1	1	1	0	0	1	8		0		0	1	7	1		1	1	0	0	0	0	0	0	0	0	0
1	2	2	1	1	1	0	1	0	1	1	0		0		1	1	1	1	0	0	0	1	8		0		0	1	7	1		1	1	0	0	0	0	0	0	0	0	0
0	2	2	1	1	0		0		1	1	0		0		1	1	1	1	1	0	0	1	8		0		0	1	7	1		1	1	0	0	0	0	0	0	0	0	0
0	1	0	1	1	1	0	1	0	1	0	0		0		1	1	1	1	0	0	0	1	8		0		0	1	7	0	1	1	1	0	0	0	0	0	0	0	0	0
0	3	2	1	1	0		0		0		0		0		1	2	1	1	0	1	0	1	12		0		0	1	9	0	0	1	1	0	0	2	0	0	0	0	0	0
0	1	2	1	1	1	0	1	1	1	0	0		0		1	1	1	1	0	0	0	0	12		0		0	1	7	0	1	1	1	0	0	7	0	0	0	0	0	0
1	1	1	1	1	0		0		0		0		0		1	2	1	1	0	0	0	0	13	Unprotected dug well	0		0	0	7	0	1	1	0	0	0	0	0	0	0	0	0	0
0	4	9	0	0	1	0	1	0	0		0		0		1	2	1	1	0	0	0	1	8		1	5	0	1	7	0	1	1	1	0	0	0	0	0	0	0	0	1
0	3	7	1	1	1	1	1	1	1	1	1	1	0		1	2	1	1	1	0	0	1	12		0		0	1	7	0	1	1	1	0	0	2	0	0	0	0	0	0
1	3	7	1	1	1	0	1	0	1	2	0		0		1	2	1	1	0	1	0	1	12		0		0	1	7	0	1	1	1	0	0	0	0	0	0	0	0	0
0	3	10	0	0	1	0	1	0	1	1	0		0		1	2	1	1	1	1	1	1	8		0		0	1	7	1		1	1	0	0	0	0	0	1	0	0	0
1	1	2	0	0	0		0		1	1	0		0		1	2	1	1	0	0	0	1	8		1	30	0	1	7	1		1	1	0	0	2	0	0	0	0	0	2
1	1	1	0	0	0		1	0	1	1	0		0		1	2	1	1	0	0	0	1	7		0		0	1	7	0	0	1	1	0	0	0	0	0	0	0	0	0
0	2	2	0	0	1	0	1	0	1	0	0		0		1	1	1	1	0	0	0	1	12		1	30	0	0	2	0	1	1	1	0	0	0	0	0	0	0	0	0
1	1	2	0	0	1	1	1	1	1	1	0		0		1	2	1	1	0	0	0	1	12		1	30	0	0	2	0	1	1	1	0	0	0	0	0	0	0	0	0
0	2	2	1	1	1	0	1	0	1	2	0		0		1	2	1	1	0	0	0	0	7		0		0	1	7	0	1	1	1	0	0	0	0	0	0	0	0	0
1	1	2	1	1	1	0	1	0	1	2	0		0		1	2	1	1	0	1	0	1	7		0		0	1	7	0	1	1	1	0	0	3	0	0	0	0	0	0
0	1	7	1	1	1	0	1	0	0		0		0		1	1	1	1	0	1	0	1	12		0		0	1	7	0	1	1	1	0	0	2	0	0	0	0	0	0
1	1	7	0	0	0		0		0		0		0		1	2	1	1	1	0	0	1	12		0		0	1	7	0	1	1	1	0	0	0	0	0	0	0	0	0
0	2	2	1	0	0		0		0		0		0		1	2	1	1	1	0	1	1	7		0		0	1	7	0	1	1	1	0	0	0	0	0	0	0	0	0
0	1	0	1	1	1	0	0		1	0	0		0		1	2	1	1	0	1	0	1	12		0		0	1	9	0	0	1	0	7	0	0	0	0	0	0	0	0
1	0	1	1	1	1	1	1	1	1	2	0		0		1	1	1	1	0	0	0	1	12		0		0	1	9	0	0	1	0	0	0	3	0	0	0	0	0	0
0	2	10	1	0	1	0	1	1	1	0	0		0		1	2	1	1	1	0	0	1	7		0		0	1	7	0	1	1	1	0	0	1	0	0	0	0	0	0
1	1	2	1	1	1	1	1	1	1	1	0		0		1	2	1	1	1	1	0	1	12		0		0	1	7	0	1	1	1	0	0	1	0	0	0	0	0	0
1	1	2	1	1	0		1	0	1	2	0		0		1	2	1	1	0	1	0	1	12		0		0	1	7	0	1	1	0	0	0	0	0	0	0	0	0	0
0	1	2	1	1	0		0		0		0		0		1	1	1	1	0	0	0	1	12		0		0	1	7	0	1	1	0	0	0	0	0	0	0	0	0	0
1	2	7	1	1	0		0		0		0		0		1	2	1	1	1	0	0	1	10		0		0	1	7	0	1	1	1	0	0	2	0	0	0	0	0	0
1	3	9	1	1	1	0	1	0	1	1	0		0		1	2	1	1	1	1	0	1	7		0		0	1	7	1		1	1	0	0	9	0	0	0	0	0	0
1	0	2	1	1	0		0		1	2	0		0		1	2	1	1	0	1	0	1	12		0		0	0	9	0	0	1	1	0	0	0	0	0	0	0	0	0
1	2	2	1	1	0		0		0		0		0		1	2	1	1	1	0	0	1												0	0	0	0	0	0	0	0	0
1	2	1	1	1	1	1	1	1	1	1	1	0	0		1	2	1	1	0	0	0	1	7		0		0	1	7	0	1	1	1	0	0	1	0	0	0	0	0	0
1	2	2	1	1	0		1	0	0		0		0		1	1	1	1	0	1	0	1	12		0		0	1	7	0	1	1	1	0	0	0	0	0	0	0	0	0
1	0	2	1	1	0		0		1	2	0		0		1	2	1	0	0	1	0	1	12		0		0	2	9	0	0	1	0	0	0	0	0	0	0	0	0	0
0	1	2	1	1	0		0		1	1	0		0		1	2	1	1	0	0	0	1	7		0		0	1	7	0	1	1	1	0	0	0	0	0	0	0	0	0
1	2	2	1	1	0		0		0		0		0		1	2	1	1	1	0	0	0	12		0		0	1	7	0	1	1	1	0	0	0	0	0	0	0	0	0
1	1	2	1	1	0		0		1	1	0		0		1	0	1	1	0	0	0	1	7		0		0	1	7	0	1	1	1	0	0	2	0	0	0	0	0	0
0	3	2	1	1	1	0	1	0	1	0	0		0		1	1	1	1	0	0	1	1	12		0		0	1	7	0	1	1	1	0	0	16	0	0	0	0	0	0
1	3	7	1	1	0		0		1	2	1	2	0		1	2	1	1	0	1	0	1	12		0		0	1	9	1		0		0	0	7	0	0	0	0	0	0
0	1	10	1	1	1	1	1	1	1	1	0		1	0	1	2	1	1	1	0	0	1	12		0		0	1	7	1		0		0	0	0	0	0	0	1	0	0
1	0	10	1	1	0		0		0		0		0		1	0	1	0	0	0	1	1	12		0		0	1	7	1		0		0	0	0	0	0	0	0	0	0
1	0	7	1	1	1	1	1	1	1	1	0		0		1	2	1	1	0	0	0	1	8		0		0	1	7	0	1	1	1	0	0	0	0	0	0	0	0	0
0	3	6	1	1	1	0	1	0	1	1	1	0	0		1	0	1	1	0	1	0	1	8		0		0	1	7	0	1	1	1	0	0	3	0	0	0	0	0	0
1	1	2	1	1	0		0		1	2	0		0		1	2	1	1	0	1	0	1	8		1	5	0	1	2	0	0	1	1	0	0	2	0	0	0	0	0	0
1	1	1	1	1	1	0	1	0	1	1	0		0		1	2	1	1	1	1	0	1	8		0		0	1	7	0	1	1	1	0	0	8	0	0	0	0	0	0
0	0	2	1	1	1	0	1	0	1	2	0		0		1	2	1	1	0	1	0	1	8		0		0	1	9	0	0	1	0	0	0	4	0	0	0	0	0	0
1	0	2	1	1	1	0	1	0	0		0		0		1	2	1	1	0	0	0	1	8		0		0	1	9	0	0	1	0	0	0	0	0	0	0	0	0	0
1	0	2	0	0	0		0		1	1	0		0		1	2	1	1	0	1	0	1	8		0		0	1	7	0	1	1	1	0	0	8	0	0	0	0	0	0
1	0	0	1	1	1	0	1	0	1	0	0		0		1	2	1	1	1	1	0	1	8		0		0	1	9	0	0	1	0	0	0	1	0	0	0	0	0	0
1	1	1	0	0	0		0		0		0		0		1	2	1	1	1	1	0	1	9		1	5	1	0	7	0	1	1	0	0	0	0	0	0	0	0	0	0
0	2	2	0	1	1	1	1	1	1	1	0		0		1	0	1	1	0	0	1	1	9		1	5	1	0	7	0	1	1	0	0	0	0	0	0	0	0	0	0
0	3	9	0	0	1	0	1	0	1	0	0		0		1	2	1	1	0	1	1	1	9		0		0	0	9	0	0	1	1	114	0	0	0	0	0	0	0	0
1	1	2	0	0	0		0		0		0		0		1	1	1	1	1	1	0	1	9		0		0	0	9	0	0	1	1	0	0	0	0	0	0	0	0	0
0	3	2	0	0	1	0	1	0	1	0	0		0		1	2	1	1	1	1	1	1	9		0		0	0	9	0	0	1	1	0	0	1	0	0	0	0	0	0
1	0	2	1	1	0		0		1	2	0		1	1	0		1	1	0	1	1	1	9		1	5	1	0	7	0	1	1	1	1	0	1	0	0	0	0	0	0
0	1	2	1	1	1	2	1	2	1	2	0		1	0	1	2	1	1	0	1	1	1	9		0		0	0	9	0	0	1	1	91	0	0	0	0	0	0	0	0
1	1	2	0	0	1	0	1	0	1	1	0		0		1	2	1	1	1	0	0	1	9		0		0	0	9	0	0	1	1	0	0	0	0	0	0	0	0	0
0	1	2	0	0	1	0	1	1	1	2	0		0		1	2	1	1	1	1	0	1	9		0		0	0	7	0	0	1	1	64	0	0	0	0	0	0	0	0
1	0	2	0	0	0		0		1	1	0		0		1	2	1	1	1	1	0	1	9		0		0	0	7	0	0	1	1	0	0	0	0	0	0	0	0	0
0	2	10	0	1	0		0		0		0		0		0		1	1	0	0	0	1	12		1	2	1	0	7	0	1	0		2	0	0	0	0	0	0	0	0
1	0	2	0	0	0		0		0		0		0		0		1	1	1	1	0	1	12		1	2	1	0	7	0	1	0		0	0	0	0	0	0	0	0	0
0	2	2	0	0	1	1	1	1	1	2	0		0		1	2	1	1	1	1	1	1	10		0		0	1	7	0	0	1	1	5	0	8	0	0	0	0	0	0
1	2	2	1	1	0		0		1	0	0		0		1	2	1	1	0	1	0	1	10		0		0	1	7	0	0	1	1	0	0	0	0	0	0	0	0	0
0	3	10	1	1	1	0	1	0	1	2	0		0		1	1	1	1	0	1	1	1	12		0		0	0	7	0	1	1	1	21	5	0	0	0	0	0	0	0
1	0	2	1	1	0		0		0		0		0		1	1	1	1	1	1	0	1	12		0		0	0	7	0	1	1	1	0	0	0	0	0	0	0	0	0
0	3	7	0	1	1	1	1	1	1	2	1	0	1	0	1	2	1	1	0	0	1	1	12		0		0	1	7	1		1	1	0	0	0	0	0	0	0	0	0
1	2	2	1	1	0		0		1	2	0		0		1	2	1	1	0	1	0	1	12		0		0	1	7	1		1	1	0	0	0	0	0	0	0	0	0
1	3	2	0	0	0		0		1	0	0		0		1	0	1	1	0	1	0	1	12		1	2	1	0	7	0	1	0		0	0	0	0	0	0	0	0	0
1	1	2	0	0	0		0		1	1	0		0		1	2	1	1	1	1	0	1												0	0	0	0	0	0	0	0	0
0	3	9	0	0	1	0	1	0	1	0	0		0		1	2	1	1	0	0	0	1	9		1	5	1	0	7	1		1	1	0	0	0	0	0	0	0	0	0
1	3	9	1	1	0		0		0		0		0		1	2	1	1	0	1	0	1	9		1	5	1	0	7	1		1	1	0	0	0	0	0	0	0	0	0
0	1	2	1	1	1	0	1	0	1	0	0		0		1	1	1	1	0	0	0	1	12		1	5	1	1	7	0	1	1	0	0	0	3	0	0	0	0	0	0
1	0	2	0	0	0		0		1	2	0		0		1	1	1	1	1	0	0	1	12		1	5	1	1	7	0	1	1	0	0	0	0	0	0	0	0	0	0
1	2	2	1	1	0		0		1	0	0		0		1	1	1	1	0	1	0	0	12		1	2	1	0	7	0	1	0		0	0	3	0	0	0	0	0	0
0	1	0	0	0	0		0		0		0		0		1	2	1	1	1	0	0	1	9		0		0	1	7	0	1	1	1	1050	197	29	5	0	0	0	0	0
1	0	2	0	0	0		0		1	0	0		0		1	2	1	1	1	0	0	1	10		1	5	0	1	7	0	1	1	0	1295	68	0	0	0	0	0	0	0
0	2	2	1	1	1	0	1	0	1	2	0		0		1	2	1	1	0	1	1	1	10		1	5	0	1	7	0	1	1	0	38	0	0	0	0	0	0	0	0
1	3	1	1	1	0		0		1	1	0		0		1	1	1	1	1	0	0	1	10		1	5	0	1	7	0	1	1	0	560	103	0	0	0	0	0	0	0
1	0	2	1	1	0		0		1	2	0		0		1	2	1	1	0	1	0	1	9		1	5	0	0	7	0	0	1	1	8	0	0	0	0	0	0	0	0
0	2	2	1	1	1	0	1	0	1	0	0		0		1	2	1	0	1	1	1	1	13	Brook	0		0	0	7	0	0	1	1	0	0	0	0	0	0	0	0	0
1	3	2	1	1	0		1	1	1	2	0		1	0	1	2	1	1	1	1	0	1	13	Brook	0		0	0	7	0	0	1	1	0	0	0	0	0	0	0	0	0
0	2	10	0	0	1	0	1	1	1	1	0		0		1	2	1	1	1	1	1	1	13	Brook	0		0	0	7	0	0	1	1	0	0	0	0	0	0	0	0	0
1	1	2	0	0	0		0		1	2	0		0		1	2	1	1	0	1	0	1	13	Brook	0		0	0	7	0	0	1	1	0	0	0	0	0	0	0	0	0
0	1	10	0	0	1	0	1	0	1	1	0		1	0	1	2	1	1	1	1	1	1	9		0		0	0	7	0	1	0		8	0	2	0	0	0	0	0	0
1	1	0	0	0	0		0		0		0		0		1	2	1	1	0	1	0	1	9		0		0	0	7	0	1	0		0	0	0	0	0	0	0	0	0
1	1	2	1	1	0		1	1	1	2	0		0		1	2	1	1	0	1	0	1	13	Brook	0		0	0	7	0	0	1	1	0	0	0	0	0	0	0	0	0
0	2	2	0	0	0		0		1	1	0		0		1	2	1	1	1	0	1	0	9		0		0	0	7	0	1	1	1	11	0	0	0	0	0	0	0	0
1	0	2	0	0	1	0	1	0	1	2	0		1	0	1	2	1	1	1	1	0	1	9		0		0	0	7	0	1	1	1	19	0	0	0	0	0	0	0	0
1	1	2	1	1	0		1	0	0		0		1	0	1	1	1	1	0	1	0	1	13	Brook	0		0	0	7	0	0	1	1	0	0	0	0	0	0	0	0	0
0	1	2	0	0	1	1	1	1	1	0	0		1	0	1	2	1	1	1	1	1	1	9		0		0	0	7	0	0	1	1	3	0	0	0	0	1	0	0	0
1	2	2	0	0	0		0		1	2	0		0		1	2	1	1	1	1	0	1	9		0		0	1	9	0	0	1	1	0	0	0	0	0	0	0	0	0
1	1	1	0	0	1	0	1	0	1	1	0		0		1	2	1	1	1	0	0	0	9		0		0	0	7	0	0	1	1	0	0	0	0	0	0	0	0	0
1	0	2	1	1	0		0		1	1	0		0		1	1	1	1	0	1	0	1	9		0		0	1	7	0	1	1	1	0	0	0	0	0	0	0	0	0
1	1	2	0	0	0		0		1	2	0		0		1	2	1	1	0	1	0	1	9		0		0	1	9	0	0	1	0	0	0	0	0	0	0	0	0	0
0	4	9	1	1	1	0	1	0	1	0	0		0		1	2	1	0	1	1	0	1	9		0		0	0	7	1		1	1	0	0	8	0	0	0	0	0	0
1	0	2	0	0	0		0		1	1	0		0		1	1	1	1	1	1	0	1	9		0		0	0	7	1		1	1	0	0	0	0	0	0	0	0	0
0	2	2	1	1	1	0	1	0	1	0	0		0		1	2	1	0	0	1	0	1	9		0		0	0	7	0	0	1	1	0	0	0	0	0	0	0	0	0
1	1	2	1	1	0		0		0		0		0		1	1	1	1	0	1	0	1	9		0		0	0	7	0	0	1	1	0	0	2	0	0	0	0	0	0
0	2	1	1	1	0		0		0		0		0		0		1	1	1	0	0	1	10		0		0	0	9	0	0	1	0	0	0	0	0	0	0	0	0	0
1	0	0	1	1	0		0		0		0		0		1	2	1	1	0	1	0	1	10		0		0	0	9	0	0	1	0	0	0	1	0	0	0	0	0	0
1	2	2	1	1	0		0		1	0	0		0		1	1	1	1	0	1	0	1	8		0		0	1	7	0	1	1	1	0	0	0	0	0	0	0	0	0
0	3	2	1	1	1	2	1	2	1	2	0		0		1	2	1	1	0	1	1	1	10		0		0	0	9	0	0	1	0	28	0	2	0	0	0	0	0	0
1	2	2	1	1	0		0		1	1	0		0		1	2	1	1	1	1	0	1	10		0		0	0	9	0	0	1	0	0	0	0	0	0	0	0	0	0
0	4	9	0	0	1	1	1	1	1	0	0		0		1	2	1	1	1	1	1	1	13	Brook	0		0	0	7	0	0	1	1	3	0	0	0	0	0	0	0	0
1	2	2	1	1	0		0		0		0		0		1	2	1	1	0	1	0	1	13	Brook	0		0	0	7	0	0	1	1	0	0	0	0	0	0	0	0	0
1	2	2	0	0	0		0		1	1	0		0		1	2	1	1	1	0	0	1	13	Unprotected dug well	0		0	0	7	0	1	0		0	0	0	0	0	0	0	0	0
0	3	0	1	1	1	0	1	0	1	0	0		0		1	1	1	1	0	0	1	1	13	Unprotected dug well	0		0	0	7	0	1	0		0	0	0	0	0	0	0	0	0
0	1	2	1	1	1	1	1	2	1	1	0		0		1	2	1	1	1	1	1	1	10		0		0	1	7	0	0	1	1	18	4	0	0	0	0	0	0	0
1	1	1	1	1	0		0		1	2	0		0		1	2	1	0	1	1	0	1	10		0		0	1	7	0	0	1	1	0	0	5	0	0	0	0	0	0
0	3	0	1	1	1	0	1	0	1	0	0		0		1	1	1	1	0	1	1	1	10		0		0	1	7	0	0	1	1	0	0	0	0	0	0	0	0	0
1	3	2	1	1	0		0		1	1	0		0		1	1	1	1	1	1	0	1	10		0		0	1	7	0	0	1	1	0	0	0	0	0	0	0	0	0
0	3	10	0	0	1	0	1	1	1	0	0		0		1	2	1	1	1	1	1	1	10		0		0	1	7	0	0	1	1	0	0	0	0	0	0	0	0	0
0	1	2	1	1	1	0	1	0	1	0	0		0		1	2	1	1	0	1	0	1	10		0		0	1	7	0	0	1	1	0	0	10	0	0	0	0	0	0
1	1	2	1	0	0		0		0		0		0		1	0	1	1	0	1	0	1	10		0		0	1	7	0	0	1	1	0	0	0	0	0	0	0	0	0
0	4	9	0	0	1	0	1	0	0		0		0		1	1	1	1	1	1	1	1	10		0		0	1	7	0	1	1	1	0	0	0	0	0	0	0	0	0
1	1	2	1	1	0		0		0		0		0		1	2	1	1	0	1	0	1	10		0		0	1	7	0	1	1	1	3	0	0	0	0	0	0	0	0
0	1	10	1	1	0		0		0		0		0		1	2	1	1	1	1	1	1	10		0		0	1	7	0	1	1	1	0	0	0	0	0	0	0	0	0
0	2	2	0	0	1	1	1	1	1	2	1	0	1	0	1	1	1	1	0	1	1	1	8		0		0	0	7	0	1	1	1	2	0	0	0	0	0	0	0	0
1	2	2	1	1	0		0		0		0		0		1	2	1	1	0	1	0	1	8		0		0	0	7	0	1	1	1	0	0	0	0	0	0	0	0	0
1	2	2	0	0	0		0		0		0		0		1	2	1	1	1	0	0	1	10		0		0	1	7	0	0	1	1	0	0	2	0	0	0	0	0	0
0	3	2	1	1	1	0	1	1	1	0	0		0		1	2	1	0	1	1	1	1	8		0		0	1	7	0	0	1	1	0	0	0	0	0	0	0	0	0
1	2	1	1	1	0		0		1	1	0		0		1	1	1	1	0	1	1	1	8		0		0	1	7	0	0	1	1	0	0	5	0	0	0	0	0	0
0	3	0	1	1	0		1	0	1	2	0		0		1	2	1	1	0	1	0	1	8		0		0	1	7	0	0	1	1	0	0	0	0	0	0	0	0	0
0	1	2	1	1	0		1	0	1	0	0		0		1	1	1	1	1	0	0	1	8		0		0	1	7	0	0	1	1	0	0	8	0	0	0	0	0	0
1	1	1	1	1	0		0		0		0		0		0		1	1	1	1	0	1	8		0		0	1	7	0	0	1	1	0	0	0	0	0	0	0	0	0
0	3	2	1	1	1	0	1	0	1	0	0		0		1	1	1	1	0	0	1	1	8		0		0	1	7	0	1	1	1	96	0	3	0	0	0	0	0	0
0	2	2	1	1	1	0	0		0		0		0		1	1	1	1	0	0	1	1	8		0		0	1	7	0	0	1	1	3	0	0	0	0	0	0	0	0
1	1	2	1	1	0		0		1	2	0		0		1	2	1	1	0	1	0	1	8		0		0	1	7	0	0	1	1	0	0	0	0	0	0	0	0	0
0	3	2	1	1	1	1	1	1	1	0	0		0		1	2	1	1	1	0	1	1	8		0		0	1	7	0	0	1	1	0	0	0	0	0	0	0	0	0
0	1	2	1	1	1	1	1	1	1	1	0		1	0	1	1	1	1	0	0	1	1	10		0		0	0	9	0	0	1	0	0	1	1	0	0	0	0	0	0
1	0	2	1	1	0		0		1	2	0		0		1	2	1	1	0	1	0	1	10		0		0	0	9	0	0	1	0	2	0	5	0	0	1	0	0	0
1	2	2	0	0	0		0		0		0		0		1	2	1	1	1	1	0	1	10		0		0	1	7	0	0	1	1	0	0	2	0	0	0	0	0	0
0	1	2	1	1	1	0	1	0	1	0	0		0		1	1	1	1	0	1	1	1	8		0		0	1	7	0	1	1	1	0	0	0	0	0	0	0	0	0
0	2	2	1	1	1	0	1	0	1	0	0		0		1	2	1	1	1	1	1	1	8		0		0	1	7	0	1	1	1	0	0	0	0	0	0	0	0	0
1	1	2	1	1	0		0		1	2	0		0		1	2	1	1	0	1	0	1	8		0		0	1	7	0	1	1	1	0	0	143	0	0	0	0	0	0
0	1	2	0	0	1	2	1	2	1	2	0		1	1	1	2	1	0	1	1	1	1	9		0		0	0	7	0	0	1	0	13	0	4	0	9	0	0	0	0
0	0	2	0	0	0		0		0		0		0		1	1	1	1	0	0	0	1	9		0		0	0	7	0	1	1	1	0	0	16	0	9	0	0	0	0
1	0	2	1	1	0		0		0		0		0		1	2	1	1	0	1	0	1	9		0		0	0	7	0	1	1	1	0	0	0	0	8	0	0	0	0
0	0	2	1	1	1	1	1	1	1	2	0		1	1	1	2	0	0	1	1	1	1	9		0		0	0	7	0	0	1	0	0	0	8	0	0	0	0	0	0
1	0	2	0	0	0		0		1	1	0		1	0	1	1	1	1	1	1	0	1	9		0		0	0	7	0	0	1	0	0	0	9	0	0	1	0	0	0
1	0	2	1	1	0		0		0		0		0		1	2	1	1	0	1	0	1	9		0		0	0	9	0	0	1	0	0	0	0	0	0	0	0	0	0
1	3	2	1	1	0		1	1	0		0		0		1	1	1	0	1	1	0	1	9		0		0	0	9	0	0	1	0	0	0	0	0	0	0	0	0	0
0	0	2	0	0	1	0	1	0	1	1	0		1	0	1	1	1	1	1	1	1	0	9		1	1	0	0	7	0	1	1	0	4	0	0	0	0	1	0	0	0
1	1	2	1	1	0		0		0		0		0		1	2	1	1	1	1	0	1	9		1	1	0	0	7	0	1	1	0	4	0	0	0	0	0	0	0	0
0	0	2	1	1	1	2	1	2	1	0	0		1	0	1	2	1	1	1	0	0	1	9		0		0	0	7	0	0	1	0	5	3	3	0	0	0	0	0	0
1	0	2	1	1	0		1	1	0		0		0		1	2	1	1	1	1	0	1	9		0		0	0	7	0	0	1	0	0	0	0	0	0	0	0	0	0
0	0	2	1	1	1	0	1	0	0		0		0		1	2	1	1	1	1	0	1	9		0		0	2	9	1		1	0	0	0	0	0	0	0	0	0	0
1	0	2	1	1	1	1	1	1	1	1	0		1	0	1	2	1	1	1	0	0	1	9		0		0	2	9	1		1	0	0	0	0	0	0	0	0	0	0
1	0	2	1	1	0		0		0		0		0		1	0	1	1	1	1	0	1	9		0		0	0	7	0	0	1	0	0	0	0	0	0	0	0	0	0
0	0	2	1	1	1	1	1	1	1	1	1	1	1	0	1	2	1	1	1	0	1	1	9		0		0	1	7	0	1	1	1	0	0	1	0	0	0	0	0	0
1	1	2	0	0	0		0		1	0	0		1	0	0		1	0	0	1	0	1	9		0		0	1	7	0	1	1	1	2	0	0	0	0	0	0	0	0
1	0	2	1	1	0		0		0		0		0		1	2	1	1	1	1	0	1	9		0		0	0	7	0	0	1	0	0	0	2	0	0	0	0	0	0
0	0	2	1	1	0		1	0	1	1	0		0		1	2	1	0	1	0	0	1	8		0		0	0	9	0	0	1	0	0	0	0	0	0	0	0	0	0
0	0	2	1	1	1	1	1	1	1	1	0		1	2	1	2	1	0	1	1	0	1	11		0		0	0	7	0	0	1	0	7	3	0	0	0	0	0	0	0
0	0	2	1	1	1	0	1	0	1	1	0		0		1	1	1	1	1	0	0	1	8		0		0	0	9	0	0	1	0	3	0	0	0	0	0	0	0	0
1	3	2	1	1	0		0		1	2	0		0		1	2	1	1	1	1	0	1	8		0		0	0	9	0	0	1	0	0	0	2	0	0	0	0	0	0
0	2	2	1	1	1	1	1	1	1	1	0		1	0	1	2	1	1	1	0	0	1	9		0		0	0	7	0	1	1	1	21	5	0	0	0	0	0	0	0
1	2	2	1	1	0		0		1	0	0		0		1	1	1	1	0	1	0	1	9		0		0	0	7	0	1	1	1	0	0	0	0	0	0	0	0	0
1	0	2	1	1	1	0	1	0	1	0	0		1	0	1	2	1	1	1	1	0	1	9		0		0	2	9	0	0	1	0	0	0	0	0	0	0	0	0	0
0	0	2	1	1	1	1	1	1	1	2	0		1	1	1	2	1	1	1	1	1	1	11		0		0	0	7	0	0	1	1	13	5	0	0	0	0	0	0	0
0	0	2	1	1	1	1	1	1	1	0	0		1	0	1	1	1	1	0	0	1	1	11		0		0	0	7	0	0	1	1	4	0	0	0	0	0	0	0	0
1	0	2	1	1	1	1	1	1	1	0	0		1	0	1	2	1	1	1	0	0	1	11		0		0	0	7	0	0	1	1	4	0	0	0	0	0	0	0	0
1	0	2	1	1	0		0		0		0		0		1	2	1	0	1	0	0	1	11		0		0	0	7	0	0	1	1	199	15	0	0	0	0	2	0	0
0	2	2	1	1	1	2	1	2	1	2	0		0		1	2	1	1	0	1	1	1	9		0		0	2	9	0	0	1	0	0	0	0	0	0	0	0	0	0
1	2	2	1	1	0		0		1	1	0		0		1	1	1	1	0	0	0	1	9		0		0	2	9	0	0	1	0	0	0	0	0	0	0	0	0	0
1	0	2	1	1	0		0		1	1	0		0		1	2	1	1	1	0	0	1	9		0		0	0	7	0	1	0		0	0	120	0	0	0	0	0	0
1	1	2	1	1	0		0		1	1	0		0		1	2	0	1	1	1	0	1	9		0		0	0	7	0	1	0		4	0	0	0	0	0	0	0	0
1	0	2	1	1	0		0		1	2	0		0		1	2	1	1	1	1	0	1	9		0		0	0	7	0	1	0		0	0	0	0	0	0	0	0	0
0	1	2	0	0	1	0	1	0	0		0		0		1	1	1	1	1	0	0	1	9		0		0	0	7	0	1	0		0	0	0	0	0	0	0	0	0
1	0	2	1	1	0		0		0		0		0		1	1	1	1	0	0	0	1	9		0		0	2	7	1		0		0	0	3	0	0	0	0	0	0
0	0	2	1	1	1	0	1	0	1	2	0		1	0	1	2	1	1	0	1	0	1	9		0		0	2	9	0	0	0		158	0	0	0	0	0	0	0	0
0	1	2	1	1	1	0	1	0	1	0	0		1	0	1	1	1	1	0	0	0	0	9		0		0	1	7	1		1	1	39	0	0	0	0	0	0	0	0
0	0	2	1	1	1	1	1	1	1	2	0		1	2	1	2	1	0	1	0	0	1	9		0		0	2	9	0	0	0		0	0	2	0	0	0	0	0	0
1	0	2	1	1	0		0		1	1	0		0		1	2	1	1	0	0	0	1	9		0		0	2	9	0	0	0		0	0	4	0	0	0	0	0	0
0	1	2	1	1	1	2	1	0	1	2	0		0		1	2	1	1	0	1	1	1	9		0		0	0	9	0	0	1	0	8	0	0	0	0	0	0	0	0
1	0	2	1	1	1	0	1	0	1	0	0		1	1	1	1	1	1	1	1	0	1	9		0		0	0	9	0	0	1	0	0	0	0	0	0	0	0	0	0
0	3	2	1	1	1	1	1	1	1	1	0		0		1	2	1	1	1	1	1	1	9		0		0	0	9	0	0	1	0	0	0	0	0	0	0	0	0	0
0	0	2	1	1	1	1	1	1	1	1	0		0		1	2	1	0	1	0	0	1	9		0		0	1	7	0	1	1	1	39	7	0	0	0	0	0	0	0
1	0	2	1	1	0		0		0		0		0		1	1	1	1	1	0	0	1	9		0		0	1	7	0	1	1	1	2	0	1	0	0	0	0	0	0
1	2	7	1	1	1	0	1	2	1	0	0		1	0	1	2	1	1	1	0	0	0	12		0		0	1	7	0	1	1	1	287	0	3	0	0	0	0	0	0
1	2	2	1	1	1	0	1	0	1	2	1	0	0		1	2	1	1	0	1	1	1	12		0		0	0	9	0	0	1	1	4	0	2	0	0	0	0	0	0
0	3	2	1	1	1	0	1	0	1	0	0		0		1	1	1	1	0	0	0	1	12		0		0	2	7	0	1	1	1	16	5	2	0	0	0	0	0	0
1	1	2	0	1	1	1	1	1	1	0	0		0		1	2	1	1	0	0	0	0	12		0		0	2	7	0	1	1	1	47	14	15	0	0	0	0	0	8
0	4	2	1	1	1	1	1	0	1	0	0		1	0	1	1	1	1	0	0	1	1	12		0		0	1	7	0	1	1	1	0	2	8	0	0	0	0	0	0
0	3	2	1	1	1	1	1	0	1	1	0		0		1	2	1	0	1	0	0	1	12		0		0	1	7	0	1	1	1	8	0	1	0	0	1	0	0	0
1	2	7	1	1	1	0	1	0	0		1	1	0		1	1	1	1	1	0	0	0	12		0		0	1	7	0	1	1	1	5	0	11	0	0	0	0	0	0
1	0	2	0	1	1	1	1	1	1	2	0		1	0	1	2	1	1	1	0	0	1	12		0		0	1	2	0	0	1	1	321	34	39	0	0	0	0	0	0
1	0	2	1	1	0		0		1	2	0		0		1	2	1	1	0	1	0	1	12		0		0	0	7	0	0	1	1	87	13	13	0	0	0	0	0	8
1	3	6	1	1	0		0		1	2	1	0	0		1	2	1	1	0	1	0	1	12		0		0	0	7	0	0	1	1	0	0	0	0	0	0	0	0	0
1	2	1	1	1	1	0	1	0	1	0	0		0		1	1	1	0	0	0	0	1	12		0		0	1	7	1		1	0	6	0	4	0	0	0	0	0	0
1	1	2	1	1	1	0	1	0	1	2	0		0		1	2	1	1	0	1	0	1	12		0		0	1	7	0	1	1	1	14	5	15	0	0	0	0	0	4
1	0	2	1	1	0		1	2	0		0		0		1	0	1	1	1	0	0	0	10		0		0	2	7	0	1	1	1	0	0	0	0	0	0	0	0	0
0	3	3	1	1	1	0	1	0	1	1	0		0		1	2	1	1	0	0	0	1	12		0		0	1	7	0	1	1	1	2	2	15	0	0	0	0	0	0
1	1	1	1	1	0		0		0		0		0		1	2	1	1	0	1	0	1	12		0		0	1	7	0	1	1	1	257	32	12	0	0	0	0	0	0
1	4	3	1	1	1	0	1	0	1	0	0		0		1	1	1	1	1	0	0	1	12		0		0	1	7	0	1	1	1	14	5	24	0	0	0	0	0	5
0	2	2	1	1	1	0	1	1	1	0	0		0		1	2	1	0	0	0	0	0	8		1	4	0	1	7	0	1	1	1	4223	158	32	0	0	1	0	0	0
1	0	2	1	1	0		0		1	2	0		0		1	1	1	1	0	0	0	1	8		1	4	0	1	7	0	1	1	1	7	0	39	0	0	0	0	0	0
1	1	2	1	1	0		0		1	1	0		0		1	1	1	0	0	0	0	0	8		1	10	0	1	2	0	0	1	1	242	0	5	0	0	0	0	0	0
1	0	2	1	1	0		0		0		0		0		0		1	1	0	0	0	1	12		0		0	1	7	0	1	1	1	0	0	8	0	0	0	0	0	0
0	1	2	1	1	1	1	1	1	1	2	0		1	1	1	2	1	0	1	0	1	1	8		0		0	1	2	0	0	1	0	105	19	4	0	0	0	0	0	0
1	2	2	1	1	1	0	1	0	1	1	0		0		1	2	1	1	0	0	0	1	8		0		0	1	2	0	0	1	0	12	0	18	0	0	0	0	0	0
0	1	2	1	1	1	0	1	0	1	0	0		1	0	1	2	1	1	1	1	0	1	8		1	15	0	0	1	0	0	1	0	257	58	23	0	0	0	0	0	0
1	1	2	1	1	0		0		1	1	0		0		0		1	1	0	0	0	1	8		1	15	0	0	1	0	0	1	0	0	2	2	0	0	0	0	0	0
1	1	2	1	1	0		1	1	0		0		1	0	1	2	1	1	0	0	0	0	8		1	15	0	1	7	0	0	1	1	0	0	0	0	0	0	0	0	0
1	1	2	1	1	0		0		0		0		0		1	1	1	1	1	0	0	0	8		1	10	0	1	2	0	0	1	1	574	0	22	0	0	0	0	0	0
1	1	2	1	1	1	0	1	0	1	2	0		1	0	1	2	1	1	0	1	0	1	8		1	20	0	2	9	0	0	1	0	17	0	10	0	0	0	0	0	0
1	0	2	1	1	0		0		1	1	0		0		1	1	1	1	0	0	0	1	8		1	10	0	1	2	0	0	1	1	239	0	5	0	0	0	0	0	0
0	2	2	1	1	1	1	1	1	1	1	0		1	0	1	1	1	0	1	0	1	1	8		1	10	0	1	2	0	0	1	1	549	0	0	0	0	0	0	0	0
0	1	2	1	1	0		0		0		0		0		1	2	1	1	0	1	0	1	8		1	15	0	1	7	0	0	1	1	6	0	0	0	0	0	0	0	0
0	1	2	1	1	1	1	1	1	1	0	0		0		1	1	1	0	1	1	1	0	12		0		0	2	7	0	0	1	1	38	0	2	0	0	0	0	0	0
0	0	2	1	1	1	0	1	0	1	0	0		0		1	2	1	1	0	1	0	1	12		0		0	1	9	0	0	1	1	16	0	17	0	0	0	0	0	0
1	0	2	1	1	1	0	1	0	1	1	0		1	0	1	2	1	0	1	0	0	1	12		0		0	2	7	0	0	1	1	4	0	2	0	0	0	0	0	0
1	0	1	1	1	0		1	0	1	2	0		1	0	1	1	1	1	0	0	0	0	12		0		0	1	7	0	0	1	1	1008	0	4	0	0	0	0	0	0
0	1	2	1	1	1	0	1	0	1	1	0		0		1	1	1	1	0	0	1	1	12		0		0	1	7	0	1	1	1	207	0	0	0	0	0	0	0	0
1	2	2	1	1	1	0	1	0	1	0	0		0		1	2	0	1	1	1	0	1	12		0		0	1	7	0	1	1	1	314	0	0	0	0	0	0	0	0
0	0	2	1	1	1	0	1	1	1	0	0		1	0	1	2	1	0	0	0	1	0	12		0		0	1	7	0	0	1	1	332	0	3	0	0	0	0	0	0
1	1	2	1	1	1	1	1	1	1	1	0		0		1	2	1	0	1	0	0	1	12		0		0	1	7	0	0	1	1	764	0	0	0	0	0	0	0	0
1	0	2	1	1	1	0	1	0	1	2	0		0		1	2	1	1	1	0	0	1	12		0		0	1	9	0	0	1	1	164	0	0	0	0	0	0	0	0
1	2	2	1	1	1	0	0		1	0	0		0		1	2	1	1	1	1	0	1	12		0		0	1	9	0	0	1	1	25	8	0	0	0	0	0	0	0
0	2	2	0	0	0		0		0		0		0		1	1	1	1	0	0	1	1	12		0		0	0	7	1		1	1	39	13	0	0	0	0	0	0	0
1	1	2	1	1	0		0		1	1	0		0		1	2	1	1	1	1	0	1	12		0		0	0	7	1		1	1	8	0	5	0	0	0	0	0	0
0	1	2	1	1	1	1	1	1	1	0	0		1	1	1	2	1	1	0	1	0	0	12		0		0	1	7	1		1	1	0	0	0	0	0	0	0	0	0
1	1	2	1	1	1	0	1	0	1	0	0		1	0	1	2	1	1	1	1	0	1	12		0		0	1	7	1		1	1	0	13	0	0	0	0	0	0	0
0	1	2	1	1	1	0	1	0	0		0		0		1	1	1	1	0	0	0	1	12		1	30	0	1	7	1		1	1	8	0	0	0	0	0	0	0	0
1	0	2	1	1	1	0	1	0	1	0	0		0		1	2	1	1	1	1	0	1	12		1	30	0	1	7	1		1	1	8	0	2	0	0	0	0	0	0
0	1	2	1	1	0		1	0	1	1	0		0		1	2	1	1	1	1	0	0	12		0		0	0	7	0	0	1	1	0	0	15	0	0	0	0	0	0
0	0	2	1	0	0		0		1	1	0		0		1	2	1	1	1	0	0	1	12		0		0	1	7	0	1	1	1	5	0	3	0	0	0	0	0	0
1	3	1	1	1	1	0	0		1	2	0		0		1	2	1	1	0	0	0	1	12		0		0	1	7	0	1	1	1	52	8	2	0	0	0	0	0	0
1	1	2	1	1	0		0		1	0	0		0		1	2	1	1	0	0	0	1	12		0		0	1	7	0	0	1	1	0	0	0	0	0	0	0	0	0
0	2	2	1	1	1	0	1	0	1	0	0		0		1	2	1	1	0	1	0	1	12		0		0	1	9	0	0	1	0	13	0	8	0	0	0	0	0	0
1	1	2	1	1	1	1	1	1	1	2	0		0		1	2	1	0	1	0	0	1	12		0		0	1	9	0	0	1	0	7	0	2	0	0	0	0	0	0
0	1	2	1	1	1	0	1	0	0		0		0		1	2	1	1	0	0	1	1	12		0		0	1	7	0	0	1	1	3	0	0	0	0	0	0	0	0
1	0	2	1	1	0		0		1	2	0		0		1	1	1	1	0	0	0	1	12		0		0	1	7	0	0	1	1	73	15	5	0	0	0	0	0	0
1	0	2	1	1	1	0	1	0	1	0	0		0		1	2	1	1	1	1	0	1	12		0		0	1	9	0	0	1	0	32	8	0	0	0	0	0	0	0
0	1	2	1	1	1	0	1	0	1	1	0		1	1	1	2	1	1	0	1	1	0	8		1	10	0	1	7	1		1	1	37	5	3	0	0	0	0	0	0
1	1	2	1	1	1	0	1	0	1	0	1	0	0		1	2	1	1	1	0	0	1	8		1	10	0	1	7	1		1	1	31	0	0	0	0	0	0	0	0
0	1	2	1	1	1	0	1	0	1	1	0		1	0	1	0	1	1	0	0	1	1	12		0		0	1	7	1		1	0	24	0	1	0	0	0	0	0	0
1	0	2	1	1	1	0	1	0	1	2	1	0	0		1	2	1	1	1	1	0	1	12		0		0	1	7	1		1	0	71	0	3	0	0	0	0	0	0
0	1	10	0	1	0		1	0	1	2	0		0		1	2	1	1	0	0	0	1	12		0		0	1	7	0	1	1	1	37	0	5	0	0	0	0	0	0
1	3	2	0	1	0		0		1	1	0		0		1	1	1	1	0	0	0	1	12		0		0	1	7	0	1	1	1	0	0	2	0	0	0	0	0	0
1	2	2	0	1	0		0		1	2	1	1	0		1	0	1	1	1	0	0	1	12		0		0	1	7	0	1	1	1	0	0	0	0	0	0	0	0	0
1	1	2	1	1	0		0		1	2	0		0		1	2	1	1	0	1	0	1	12		0		0	1	7	0	1	1	1	6	0	2	0	0	0	0	0	0
0	1	2	0	1	1	0	1	0	1	2	0		0		1	2	1	1	1	0	1	1	12		0		0	1	7	1		1	1	4	0	0	0	0	0	0	0	0
1	2	2	1	1	0		0		1	1	0		0		1	1	1	1	1	0	0	1	12		0		0	1	7	1		1	1	1	0	5	0	0	0	0	0	0
1	1	2	1	1	0		0		1	2	0		0		1	1	1	1	0	0	0	1	12		0		0	1	7	0	1	1	1	0	0	1	0	0	0	0	0	0
1	1	2	1	1	0		0		1	2	0		0		1	2	1	1	0	1	0	1	12		0		0	1	9	0	1	1	1	2	0	2	0	0	0	0	0	0
0	0	2	1	1	0		0		0		0		0		1	2	1	1	1	0	0	1	10		0		0	0	7	0	1	1	1	0	0	0	0	0	1	0	0	0
0	2	2	1	1	0		0		0		0		0		1	2	1	1	0	0	0	1	12		0		0	1	7	0	1	1	1	0	0	2	0	0	0	0	0	0
1	2	2	1	1	1	0	1	0	1	0	0		0		1	0	1	0	0	0	0	1	12		0		0	1	7	0	1	1	1	15	0	1	0	0	0	0	0	0
0	2	2	1	1	1	0	1	0	1	0	0		0		1	2	1	1	0	1	0	1	10		0		0	0	9	0	1	1	0	0	0	3	0	0	0	0	0	0
0	1	1	1	1	0		0		0		0		0		0		1	1	1	1	0	1	10		0		0	0	9	0	1	1	0	0	0	0	0	0	0	0	0	0
1	1	10	0	1	0		0		0		0		0		1	2	1	1	1	0	0	1	10		0		0	0	7	0	1	1	1	7	0	2	0	0	0	0	0	0
1	1	2	1	1	0		0		0		0		0		1	1	1	1	0	0	0	1	12		0		0	1	7	0	1	1	1	15	0	0	0	0	0	0	0	0
1	1	2	1	1	0		0		0		0		0		1	1	1	1	1	0	0	1	8		1	5	0	1	7	0	1	1	1	0	0	0	0	0	0	0	0	0
0	2	4	1	1	1	0	1	1	1	1	0		0		1	1	1	1	0	0	1	0	12		0		0	2	7	0	1	1	0	1	0	65	0	0	0	0	0	0
1	2	1	1	1	1	0	0		1	2	0		0		1	2	1	1	0	1	0	1	12		0		0	2	7	0	1	1	0	5	0	9	0	0	0	0	0	0
1	1	1	0	1	0		0		1	2	0		0		0		1	1	1	1	1	1	12		0		0	0	7	0	1	1	1	0	0	1	0	0	0	0	0	0
0	3	6	1	1	0		0		1	2	0		0		1	2	1	1	1	1	1	1	12		0		0	0	7	0	1	1	1	0	0	0	0	0	0	0	0	0
0	2	4	1	1	1	0	1	0	1	1	1	0	1	0	1	2	1	1	1	0	0	1	12		0		0	1	7	0	1	1	1	73	8	4	0	0	0	0	0	0
1	2	2	1	1	0		0		1	2	0		0		1	1	1	1	0	0	0	1	12		0		0	1	7	0	1	1	1	0	0	0	0	0	0	0	0	0
0	2	2	1	1	1	0	1	0	1	1	0		0		1	1	1	1	0	1	1	1	12		0		0	0	7	0	1	1	1	0	5	0	0	0	0	0	0	0
1	1	2	1	1	0		0		1	2	0		0		1	2	1	1	1	0	0	1	12		0		0	1	9	0	0	1	0	0	0	5	0	0	0	0	0	0
0	1	2	1	1	1	2	1	0	1	2	0		0		1	2	1	1	0	1	0	1	12		0		0	1	9	0	0	1	0	5	0	0	0	0	1	0	0	0
1	0	2	0	0	0		0		1	1	0		0		1	2	1	1	1	0	0	0	13	Unprotected dug well	0		0	0	7	0	1	1	1	32	8	0	0	0	0	0	0	0
1	1	2	1	1	0		0		1	0	0		0		1	1	1	1	0	0	0	1	12		0		0	1	7	0	1	1	1	0	0	21	0	0	0	0	0	5
1	2	2	1	1	0		0		1	2	0		0		1	2	1	1	1	1	0	1	12		0		0	1	9	0	0	1	0	5	0	4	0	0	0	0	0	0
1	0	2	0	1	0		0		1	2	0		0		1	2	1	1	1	0	0	1	12		0		0	1	7	1		1	1	0	0	6	0	0	0	0	0	0
0	1	2	1	1	1	0	1	0	1	0	0		0		1	2	1	1	0	1	0	1	10		0		0	0	9	0	1	1	0	185	32	0	0	0	0	0	0	0
1	0	2	1	1	0		0		1	1	0		0		1	1	1	0	1	0	0	0	10		0		0	0	9	0	1	1	0	0	0	0	0	0	0	0	0	0
0	3	6	1	1	1	2	1	0	1	0	1	0	0		1	2	1	1	0	1	1	1	12		0		0	1	7	0	1	1	1	43	9	6	0	0	0	0	0	0
0	3	4	1	1	0		0		0		0		0		1	1	1	1	0	0	0	1	12		0		0	1	7	0	1	1	1	0	2	0	0	0	0	0	0	0
1	2	1	0	1	0		0		0		0		0		1	2	1	1	1	1	0	1	12		0		0	1	7	0	1	1	1	0	0	3	0	0	0	0	0	0
0	2	2	1	1	1	0	0		0		0		0		1	1	1	1	0	0	1	1	12		0		0	1	7	0	1	1	1	1735	108	0	0	0	0	0	0	0
1	0	2	0	1	0		0		0		0		0		1	2	1	1	0	1	0	1	12		0		0	1	7	0	1	1	1	53	11	13	0	0	0	0	0	4
1	2	2	1	1	1	0	1	0	1	2	0		0		1	2	1	1	0	1	0	1	12		0		0	1	9	0	0	1	1	431	37	21	0	0	0	0	0	8
1	0	1	0	0	0		0		0		0		0		1	2	1	1	1	0	0	1	10		0		0	0	7	0	1	1	1	56	0	0	0	0	0	0	0	0
1	2	2	1	1	0		0		1	2	0		0		1	2	1	1	0	1	0	1	10		0		0	0	7	0	1	1	1	61	13	0	0	0	0	0	0	0
1	0	2	0	1	0		1	1	0		0		0		1	2	1	1	1	1	0	0	12		0		0	1	7	0	1	1	1	27	0	3	0	0	0	0	0	0
0	2	2	1	1	1	0	1	0	1	0	0		0		1	1	1	1	0	0	1	1	12		0		0	1	7	0	1	1	1	13	0	4	0	0	0	0	0	0
1	1	2	1	1	0		0		1	1	0		0		1	0	1	0	0	0	0	1	12		0		0	1	7	0	1	1	1	0	0	0	0	0	0	0	0	4
1	1	2	1	1	0		0		1	2	0		0		1	2	1	1	0	1	0	1	12		0		0	1	7	0	0	1	1	0	0	0	0	0	0	0	0	0
0	2	3	1	1	0		1	0	1	0	0		0		1	0	1	1	0	0	0	0	12		0		0	1	7	0	1	1	1	7	0	0	0	0	0	0	0	0
0	4	9	1	0	1	0	1	0	1	1	0		0		1	2	1	1	0	0	0	1	10		0		0	1	7	0	1	1	1	0	0	1	0	0	0	0	0	0
1	0	2	1	1	0		0		1	2	0		0		1	2	0	0	0	1	0	1	10		0		0	1	7	0	1	1	1	0	0	0	0	0	0	0	0	0
0	3	4	1	1	0		0		0		0		0		1	2	1	1	1	0	1	1	10		0		0	1	7	0	1	1	1	0	0	0	0	0	0	0	0	0
0	2	2	1	1	0		0		1	1	0		0		0		1	1	0	0	1	0	12		0		0	1	7	0	0	1	1	0	0	0	0	0	0	0	0	0
1	1	2	1	1	0		0		1	1	0		0		1	2	1	0	1	0	0	1	12		0		0	1	7	0	0	1	1	0	0	0	0	0	0	0	0	0
1	3	2	1	1	0		0		1	2	1	0	0		1	2	1	0	1	1	0	1	12		0		0	1	7	0	0	1	1	0	0	0	0	0	0	0	0	0
1	2	1	1	1	1	0	0		1	2	0		0		1	2	1	1	0	0	0	1	12		0		0	1	7	1		1	1	0	0	0	0	0	0	0	0	0
0	2	2	1	1	1	0	1	0	1	1	0		1	0	1	1	1	1	0	0	0	1	12		0		0	1	7	0	1	1	0	0	0	0	0	0	0	0	0	0
1	0	2	1	1	0		0		1	2	0		0		1	2	1	0	1	1	0	1	12		0		0	1	7	0	1	1	0	114	26	0	0	0	0	0	0	0
1	3	4	1	1	1	0	1	0	1	1	1	1	0		1	2	1	0	1	0	0	1	12		0		0	1	7	0	1	1	0	0	0	0	0	0	0	0	0	0
1	2	4	1	1	0		0		1	2	0		0		1	2	1	1	0	0	0	1	12		0		0	1	7	1		1	1	2	0	0	0	0	0	0	0	0
1	0	1	1	1	0		0		0		0		0		1	2	1	1	0	1	0	1	12		0		0	1	9	0	0	1	1	0	0	1	0	0	0	0	0	0
0	4	9	1	1	1	0	1	0	0		0		0		1	2	1	1	1	0	0	1	12		0		0	1	7	0	1	1	1	352	41	9	0	0	0	0	0	0
1	0	2	1	1	0		0		0		0		0		1	1	1	0	0	0	0	0	12		0		0	1	7	0	1	1	1	0	0	0	0	0	0	0	0	0
1	2	2	1	1	0		0		1	2	0		0		1	2	1	1	0	1	0	1	12		0		0	1	7	0	1	1	1	0	0	0	0	0	0	0	0	0
0	3	2	1	1	0		0		1	1	0		0		1	1	1	0	1	0	0	1	12		0		0	1	7	0	1	1	1	0	0	0	0	0	0	0	0	0
1	1	2	1	1	0		0		1	1	0		0		1	2	1	1	0	0	0	1	12		0		0	1	7	0	1	1	1	0	0	0	0	0	0	0	0	0
0	2	2	1	1	0		1	0	1	0	0		0		0		1	1	0	0	1	1	12		0		0	1	7	0	1	1	1	0	1	0	0	0	0	0	0	0
1	1	2	1	1	0		0		1	2	0		0		1	2	1	1	0	1	0	1	12		0		0	1	7	0	1	1	1	0	0	7	0	0	0	0	0	0
0	3	6	1	1	1	0	1	0	1	0	1	0	0		1	2	1	1	1	1	1	1	12		0		0	1	7	0	1	1	1	0	0	5	0	0	0	0	0	0
0	2	2	1	1	0		0		0		0		0		1	0	1	0	0	0	1	0	12		0		0	1	7	0	1	1	1	148	13	0	0	0	0	0	0	0
1	1	2	1	1	0		0		0		0		0		1	2	1	1	1	1	0	1	12		0		0	1	7	0	1	1	1	0	0	7	0	0	0	0	0	0
1	2	2	1	1	1	0	1	0	1	0	0		0		1	1	1	1	0	1	1	1	12		0		0	1	7	0	1	1	1	8	53	12	0	0	0	0	0	0
1	0	2	1	1	0		0		0		0		0		1	2	1	1	0	1	0	1	12		0		0	1	9	0	0	1	1	0	0	2	0	0	0	0	0	0
0	2	2	1	1	1	1	1	1	1	1	0		0		1	0	1	1	0	0	0	1	12		0		0	1	9	0	0	1	1	4	0	1	0	0	0	0	0	0
0	2	2	1	1	1	2	1	2	1	2	0		0		1	2	1	1	1	0	1	1	13	Unprotected dug well	0		0	2	7	0	1	1	1	0	0	0	0	0	0	0	0	0
1	2	2	1	1	1	0	1	0	1	0	0		0		1	0	1	1	1	0	0	1	13	Unprotected dug well	0		0	2	7	0	1	1	1	0	0	0	0	0	0	0	0	0
1	2	2	1	1	0		0		1	2	0		0		1	2	1	0	0	1	0	1	12		0		0	1	9	1		1	1	5	0	0	0	0	0	0	0	0
0	1	2	1	1	1	0	1	0	1	0	0		0		1	1	1	1	0	0	1	1	10		1	5	0	0	7	0	1	1	0	12	8	5	0	0	0	0	0	0
1	0	2	1	1	0		0		1	1	0		0		1	2	1	1	1	0	0	1	10		1	5	0	0	7	0	1	1	0	14	0	0	0	0	0	0	0	0
0	1	2	1	1	1	0	1	0	1	2	0		0		1	2	1	1	0	1	0	1	10		1	5	0	0	9	1		1	0	189	18	0	0	0	0	0	0	0
1	0	2	1	1	1	0	1	0	1	0	0		0		1	1	1	1	0	0	0	0	10		1	5	0	0	9	1		1	0	5	13	4	0	0	0	0	0	0
1	2	2	1	1	0		0		1	0	0		0		1	0	1	0	0	0	0	1	12		1	1	0	1	7	0	1	1	1	0	0	8	0	0	0	0	0	0
1	0	2	1	1	0		0		1	2	0		0		1	2	1	1	0	1	0	1	12		1	1	0	1	7	0	1	1	1	12	5	0	0	0	0	0	0	0
1	1	2	1	1	0		0		0		0		0		1	1	1	1	0	0	0	1	12		1	1	0	1	7	0	1	1	1	0	0	0	0	0	0	0	0	0
0	1	2	1	1	0		0		0		0		0		1	1	1	1	0	0	0	1	12		1	1	0	1	7	0	1	1	1	0	4	0	0	0	0	0	0	0
0	3	2	1	1	1	0	1	0	1	2	0		0		1	2	1	1	0	0	0	0	12		0		0	1	9	1		1	1	0	3	0	0	0	0	0	0	0
1	0	2	1	1	1	0	1	1	1	1	0		0		1	2	1	1	1	0	0	1	12		0		0	1	7	0	1	1	1	10	4	3	0	0	0	0	0	0
0	2	10	1	1	1	1	1	1	1	1	0		0		1	2	1	1	1	0	0	1	12		0		0	1	7	0	1	1	1	0	0	0	0	0	0	0	0	0
1	0	2	1	1	0		0		1	0	0		0		1	2	1	1	0	1	0	1	12		0		0	1	7	0	1	1	1	27	0	0	0	0	0	0	0	0
0	1	2	1	1	1	0	1	0	1	0	0		0		1	1	1	1	0	0	1	1	12		0		0	1	7	0	1	1	1	6	12	8	0	0	1	0	0	0
1	1	2	1	0	1	1	1	1	1	1	0		0		1	2	1	1	1	1	1	1	12		0		0	1	7	0	1	1	1	13	0	0	0	0	0	0	0	0
0	2	2	1	1	1	0	1	0	1	0	1	0	1	0	1	2	1	1	0	1	0	1	12		0		0	1	9	0	1	1	1	11	3	2	0	0	0	0	0	0
1	1	2	1	1	1	0	1	0	1	1	0		0		1	1	1	1	0	0	0	1	12		0		0	1	9	0	1	1	1	8	0	0	0	0	0	0	0	0
1	2	2	0	0	1	0	1	0	1	1	0		0		1	1	1	1	1	0	0	1	12		0		0	0	7	0	1	1	1	12	469	27	0	0	0	0	0	12
0	1	2	1	1	0		0		0		0		0		1	1	1	1	0	0	0	1	10		0		0	1	7	0	1	1	0	17	107	0	0	0	0	0	0	0
0	0	2	1	1	1	0	1	0	1	2	0		0		1	2	1	1	0	1	0	1	10		0		0	0	9	0	1	1	1	6	24	6	0	0	0	0	0	0
0	1	2	1	0	0		0		0		0		0		1	2	1	1	0	1	0	1	12		0		0	1	7	0	1	1	1	0	4	0	0	0	0	0	0	0
0	1	10	1	1	1	0	1	0	1	0	0		0		1	2	1	1	0	0	0	1	12		0		0	1	7	0	1	1	1	2	3	0	0	0	0	0	0	0
0	0	2	1	1	1	0	1	0	0		0		0		1	2	1	1	0	0	0	1	10		0		0	1	7	0	0	1	1	0	0	3	0	0	0	0	0	0
1	0	2	1	1	0		0		1	0	0		0		1	2	1	1	0	1	0	1	10		0		0	1	7	0	0	1	1	2	4	0	0	0	0	0	0	0
1	1	2	1	1	0		0		0		0		0		1	2	1	1	1	0	0	0	10		0		0	1	7	0	0	1	1	0	0	0	0	0	0	0	0	0
1	0	2	0	0	0		0		0		0		0		1	0	1	1	1	0	0	1	8		1	7	0	0	2	1		1	1	3	0	0	0	0	0	0	0	0
0	1	2	0	0	1	0	1	0	1	2	0		0		1	2	1	1	0	0	0	1	13	Unprotected dug well	0		0	2	7	0	1	1	1	2	4	0	0	0	1	0	0	0
1	1	2	0	0	0		0		1	1	0		0		1	1	1	1	1	0	0	1	13	Unprotected dug well	0		0	2	7	0	1	1	1	0	0	0	0	0	0	0	0	0
1	2	2	1	1	1	0	1	0	1	2	0		1	0	1	2	1	0	1	1	0	1	13	Unprotected dug well	0		0	2	7	0	1	1	1	3	3	0	0	0	0	0	0	0
0	1	2	0	0	1	0	1	0	1	0	0		1	0	1	1	1	1	0	0	1	1	10		1	30	0	0	7	0	1	1	1	5	0	0	0	0	0	0	0	0
1	1	2	0	0	0		0		1	1	0		0		1	2	1	1	1	0	0	1	10		1	30	0	0	7	0	1	1	1	0	0	0	0	0	0	0	0	0
1	0	2	1	1	0		0		0		0		0		0		1	1	0	0	0	1	12		0		0	1	7	1		0		3	0	0	0	0	0	0	0	0
1	1	2	1	1	0		0		1	2	0		0		1	2	1	1	0	1	0	1	8		1	30	1	0	9	0	0	1	1	451	9	0	0	0	0	0	0	0
0	1	2	0	0	0		0		0		0		0		1	1	1	1	0	0	0	1	8		1	15	0	1	7	1		1	1	1665	105	12	17	0	0	0	0	0
0	1	2	0	0	1	1	1	1	1	0	0		0		1	1	1	1	0	0	0	1	8		1	20	0	1	7	1		1	1	289	27	0	0	0	0	0	0	0
0	0	2	1	1	1	1	1	1	1	1	0		0		1	2	1	0	0	0	1	1	10		0		0	2	7	1		1	1	0	0	0	0	0	0	0	0	0
1	1	2	0	0	1	0	1	0	0		0		0		1	1	1	1	0	0	0	1	10		0		0	2	7	1		1	1	0	0	0	0	0	0	0	0	0
0	2	2	1	1	1	0	1	2	1	2	0		0		1	2	1	0	0	1	0	1	10		1	5	0	2	9	1		1	0	34	8	0	0	0	0	0	0	0
1	2	2	1	1	0		0		1	2	0		0		1	2	1	1	0	0	0	1	10		1	5	0	2	9	1		1	0	197	16	0	0	0	0	0	0	0
0	1	2	0	0	0		0		1	0	0		0		1	1	1	0	0	0	0	1	8		1	30	1	0	9	0	0	1	1	0	0	0	0	0	0	0	0	0
0	1	2	1	1	1	0	1	0	1	1	0		0		1	2	1	1	1	0	1	1	10		0		0	1	2	0	0	1	1	358	9	0	0	0	0	2	0	0
0	1	2	0	0	1	0	1	0	1	0	0		0		0		1	1	0	0	1	0	8		1	15	0	1	7	1		1	1	0	0	0	0	0	0	0	0	0
0	3	2	1	1	1	0	1	0	1	1	0		1	0	1	2	1	1	1	0	0	1	8		0		0	1	7	0	1	1	1	653	25	7	0	0	0	0	0	0
1	0	2	1	1	0		0		0		0		0		1	1	1	1	1	1	1	1	8		0		0	1	7	0	1	1	1	0	0	0	0	0	0	0	0	0
1	1	2	1	1	0		0		1	2	0		0		1	2	1	1	0	1	0	1	12		0		0	0	9	0	0	1	1	49	7	5	5	0	0	0	0	0
0	2	2	0	0	1	0	1	0	1	2	0		0		1	1	1	1	1	0	1	1	13	Unprotected dug well	0		0	0	2	0	0	1	0	305	17	0	0	0	0	0	0	0
1	1	2	1	1	0		0		0		0		0		1	1	1	1	0	0	0	1	13	Unprotected dug well	0		0	0	2	0	0	1	0	12	3	0	0	0	0	0	0	0
0	0	2	1	1	0		0		0		0		0		1	2	1	0	0	0	1	1	8		0		0	1	2	0	0	1	1	0	0	6	0	0	0	0	0	3
0	1	2	0	0	1	0	1	0	0		0		0		1	0	1	1	0	0	0	1	10		0		0	2	7	1		1	1	216	43	14	0	0	0	0	0	0
0	1	2	0	0	1	1	1	1	1	1	0		0		1	2	1	1	1	0	0	1	10		0		0	0	7	1		1	1	2015	104	74	0	0	0	0	0	13
1	1	2	0	0	0		0		1	2	0		0		1	2	1	1	0	1	0	1	10		0		0	0	7	1		1	1	814	49	5	0	0	0	0	0	0
1	2	2	0	1	0		0		1	1	0		0		1	1	1	1	0	0	0	1	10		0		0	2	7	1		1	1	9	0	5	0	0	0	0	0	0
0	0	2	0	1	0		1	1	1	2	0		0		1	2	1	0	0	1	1	1	13	Unprotected dug well	0		0	1	7	1		1	1	15	5	3	0	0	0	0	0	0
1	0	2	0	0	1	0	1	1	1	1	0		0		1	2	1	1	1	1	0	1	13	Unprotected dug well	0		0	1	7	1		1	1	12	5	0	0	0	0	0	0	0
1	0	2	0	1	0		0		0		0		0		1	0	1	1	0	0	0	1	12		0		0	0	7	1		1	1	2	0	3	0	0	0	0	0	0
1	1	2	1	1	0		0		1	2	0		0		1	2	1	1	1	1	1	0	12		0		0	0	7	1		1	1	23	8	12	0	0	0	0	0	0
0	3	2	1	1	1	0	1	0	1	2	0		0		1	2	1	1	1	0	1	1	1		1	5	0	0	7	0	0	1	1	3	0	1	0	0	0	0	0	0
1	0	2	1	1	0		0		1	0	0		0		1	1	1	1	0	0	0	1	1		0		0	0	7	0	1	1	1	4	0	0	0	0	0	0	0	0
0	1	2	1	1	0		0		1	2	0		0		1	2	1	1	0	1	0	1	1		0		0	0	9	0	0	1	1	0	0	0	0	0	0	0	0	0
1	2	2	1	1	0		0		1	1	0		0		1	2	1	1	1	0	0	1	1		0		0	0	9	0	0	1	1	3	0	0	0	0	0	0	0	0
1	1	2	1	1	0		0		0		0		0		1	1	1	0	1	0	0	1	1		0		0	0	7	0	1	1	1	4	1	0	0	0	0	0	0	0
1	0	2	1	1	1	0	0		1	2	0		0		1	2	1	1	0	1	0	1	1		0		0	0	7	0	1	1	1	1	3	8	0	0	1	0	0	0
0	2	2	1	1	1	0	1	0	1	0	0		0		1	2	1	1	0	0	1	1	1		1	3	0	2	7	0	0	1	1	3	0	0	0	0	0	0	0	0
1	1	2	1	1	0		0		1	0	0		0		1	1	1	1	1	0	0	1	1		1	3	0	2	7	0	0	1	1	0	0	0	0	0	0	0	0	0
1	0	2	0	1	0		0		0		0		0		1	0	1	1	1	0	0	1	1		1	20	0	0	7	0	1	1	1	1680	0	0	0	0	0	0	0	0
0	1	2	1	1	1	0	1	0	1	0	0		0		1	2	1	1	0	0	0	1	1		1	5	0	0	7	0	0	1	1	8	0	0	0	0	0	0	0	0
1	0	2	1	1	1	0	1	0	1	1	0		1	0	1	1	1	0	0	0	0	1												0	0	0	0	0	0	0	0	0
0	1	2	1	1	1	0	1	0	1	1	0		1	0	1	2	1	0	0	0	1	1	1		1	5	0	0	7	1		1	1	0	0	0	0	0	0	0	0	0
0	0	2	1	1	1	0	1	0	0		0		0		1	2	1	1	0	0	0	1	1		0		0	0	7	0	1	1	1	5	2	0	0	0	0	0	0	0
0	1	2	1	1	0		1	0	1	0	0		0		1	2	1	1	0	1	0	1	12		0		0	1	9	0	0	1	1	7	0	0	0	0	0	0	0	0
0	2	2	1	1	1	0	1	0	1	1	0		0		1	1	1	0	0	0	0	1	12		0		0	1	7	1		1	1	42	2	4	0	0	0	0	0	0
1	2	2	1	1	0		0		1	0	0		0		1	2	1	0	0	1	0	1	12		0		0	1	9	0	0	1	1	0	0	0	0	0	0	0	0	0
1	0	2	1	1	0		0		0		0		1	0	1	2	1	1	1	0	0	1	12		0		0	1	7	1		1	1	5	41	2	0	0	0	0	0	0
0	4	9	1	0	1	0	1	0	1	1	0		0		1	2	1	0	0	1	1	1	12		0		0	1	7	0	1	1	1	19	0	2	0	0	0	0	0	0
1	0	7	0	0	1	0	0		1	1	0		0		1	2	1	1	1	1	0	1	12		0		0	1	7	0	1	1	1	0	0	2	0	0	0	0	0	0
1	3	1	1	0	0		1	0	1	2	0		0		1	2	1	1	0	1	1	1	12		1	10	1	1	7	0	1	1	1	330	380	6	0	0	0	0	0	0
0	3	9	1	1	1	0	1	0	1	2	0		1	0	1	2	1	1	0	1	0	1	8		1	3	0	0	9	0	0	1	1	3560	89	8	0	0	0	0	0	0
1	0	2	1	1	0		0		1	1	0		0		1	2	1	1	0	0	0	0												5	35	10	0	0	0	0	0	0
1	1	2	1	1	0		0		1	1	0		0		1	1	1	1	1	0	0	1	8		1	10	0	1	7	0	1	1	1	449	0	24	0	0	0	0	0	0
1	0	2	1	1	0		1	1	1	2	0		0		1	2	1	1	0	0	0	1	12		1	30	0	1	2	0	1	1	1	25	0	17	0	0	0	0	0	0
0	1	2	1	1	1	0	1	0	1	2	1	0	0		1	2	1	1	1	1	1	1	12		1	30	0	1	2	0	1	1	1	4	0	3	0	0	0	0	0	0
0	2	4	1	1	1	0	1	0	1	1	0		0		1	2	1	1	1	0	0	1	12		1	30	0	1	2	0	1	1	1	49	0	27	0	0	0	0	0	0
1	0	1	1	1	0		0		1	0	0		0		1	2	1	1	0	1	0	1	12		0		0	1	9	0	0	1	1	0	0	2	0	0	0	0	0	0
1	0	2	1	1	0		0		1	1	0		0		1	2	1	1	1	1	0	1	12		0		0	1	9	0	0	1	1	21	0	0	0	0	0	0	0	0
1	2	2	1	1	1	0	1	0	1	2	0		0		1	2	1	1	0	0	0	0	8		1	5	0	1	7	1		1	1	3	0	0	0	0	0	0	0	0
1	4	0	1	1	1	0	1	0	1	0	1	0	1	0	1	1	1	1	0	0	0	0												49	0	2	0	0	0	0	0	0
0	2	10	1	1	0		0		0		0		0		1	2	1	1	1	0	0	1	12		0		0	0	7	0	1	1	1	0	0	195	0	0	0	0	0	0
1	0	2	1	1	0		0		1	2	0		0		1	2	1	1	1	1	1	1	8		1	4	0	1	7	0	1	1	1	30	0	65	0	0	0	0	0	0
1	1	2	1	1	0		0		1	1	0		0		1	1	1	1	0	0	0	0	12		0		0	1	7	1		1	1	0	0	0	0	0	0	0	0	0
1	1	2	1	1	0		1	0	0		0		0		1	2	1	1	1	0	0	1	12		0		0	1	7	0	1	1	1	21	14	11	0	0	0	0	0	0
1	1	2	1	1	1	0	1	2	1	2	0		0		1	2	1	0	1	1	0	1	5		1	20	0	0	9	0	0	1	1	13	7	2	0	0	0	0	0	0
0	1	2	1	1	1	0	1	1	1	1	0		0		1	2	1	1	1	1	1	1	13	Spring water	1	30	0	2	7	0	1	1	1	17	5	0	0	0	0	0	0	0
1	1	2	1	1	1	0	1	0	1	2	0		0		1	0	1	1	0	1	0	1	13	Spring water	1	30	0	2	7	0	1	1	1	0	0	0	0	0	0	0	0	0
1	1	2	1	1	1	0	1	0	1	2	0		0		1	2	1	1	0	1	0	1	12		0		0	1	9	0	0	1	1	795	43	0	0	0	1	0	0	0
1	2	2	1	1	0		0		1	2	0		0		1	2	1	1	1	1	1	1	13	Cave river	1	10	1	2	7	1		1	1	3	0	0	0	0	0	0	0	0
1	1	2	1	1	0		0		1	1	0		0		1	1	1	1	1	0	0	1	13	Spring water	1	30	0	0	7	0	1	1	0	1572	54	0	0	0	0	0	0	0
0	3	2	1	1	1	0	1	0	1	0	0		0		1	1	1	1	0	0	1	1	12		1	120	0	1	7	0	1	1	1	8753	108	4	0	0	0	0	0	0
1	2	2	1	1	0		0		1	2	0		0		1	2	1	1	0	1	0	1	12		1	120	0	1	7	0	1	1	1	1843	94	8	0	0	0	0	0	0
1	0	2	1	1	1	0	1	0	1	1	0		0		1	2	1	0	1	1	0	1	13	Spring water	1	30	0	0	7	0	1	1	0	2315	87	4	0	0	0	0	0	0
1	1	2	0	0	1	0	1	0	1	2	0		0		1	1	1	0	0	0	0	1	13	Spring water	1	30	0	0	7	0	1	1	1	873	43	19	0	0	0	0	0	0
1	0	2	1	1	1	0	1	0	1	2	0		0		1	2	1	1	0	1	0	1	12		0		0	1	9	0	0	1	1	104	0	5	0	0	0	0	0	0
1	1	2	1	1	1	0	1	0	1	0	0		0		1	2	1	1	0	1	1	1	12		0		0	1	7	0	1	1	1	953	84	0	0	0	0	0	0	0
1	0	2	1	1	0		1	0	1	2	0		0		1	2	1	1	1	1	0	1	5		1	20	0	0	9	0	0	1	0	0	0	2	0	0	0	0	0	0
0	1	2	1	1	1	0	1	0	1	2	0		0		1	2	1	1	1	0	0	1	12		0		0	1	9	0	0	1	1	5710	0	0	0	0	0	0	0	0
0	1	2	1	1	1	0	0		1	1	0		0		1	2	1	0	1	0	0	1	12		0		0	1	7	0	1	1	1	276	0	0	0	0	0	0	0	0
0	2	2	1	1	1	0	1	0	1	1	0		0		1	2	1	1	1	0	0	1	12		0		0	1	7	0	1	1	1	4	20	0	0	0	0	0	0	0
0	2	2	0	0	1	0	0		1	2	0		0		1	2	1	0	1	1	0	1	8		1	4	0	1	7	0	1	1	1	29	0	369	0	0	0	0	0	0
1	1	2	0	0	1	0	1	0	1	2	0		0		1	2	1	1	0	0	0	1	5		1	30	0	0	7	1		1	1	1833	0	9	0	0	0	0	0	0
0	2	2	1	1	1	0	1	0	1	2	0		0		1	2	1	1	0	0	1	1	5		1	20	0	0	9	0	0	1	1	181	0	31	0	0	0	0	0	0
0	1	2	1	1	1	0	1	0	0		0		0		1	2	1	0	1	0	1	1	12		0		0	1	7	0	0	1	0	12	0	3	1	0	0	0	0	0
1	1	2	1	1	0		1	0	1	0	0		0		1	1	1	1	0	0	0	0	12		0		0	1	7	0	0	1	0	4	0	1	0	0	0	0	0	0
0	1	2	1	1	0		1	0	1	0	0		0		1	2	1	0	1	1	1	1	13	Brook	1	6	0	0	7	0	0	1	0	0	0	0	0	0	0	0	0	0
0	1	2	1	1	1	0	1	0	1	0	0		0		1	2	1	1	1	1	0	1	8		0		0	1	7	0	1	1	1	4	0	42	0	0	0	0	0	0
1	0	2	1	1	1	0	0		1	0	0		1	0	1	2	1	1	0	1	0	1	8		0		0	1	7	0	1	1	1	0	0	0	0	0	0	0	0	0
1	1	1	0	0	1	1	1	0	0		0		0		1	2	1	1	1	0	0	1	13	Unprotected dug well	0		0	2	7	0	0	1	1	0	0	1	0	0	0	0	0	0
1	2	2	1	1	0		0		1	2	0		0		1	2	1	1	0	0	0	1	8		0		0	1	7	1		1	1	0	0	0	0	0	0	0	0	0
0	2	2	1	1	1	1	1	1	1	1	0		0		1	2	1	1	1	0	0	1	12		0		0	1	7	0	1	1	1	0	0	6	0	0	1	0	0	0
1	1	2	1	1	0		0		0		0		0		1	2	1	1	1	1	0	1	12		0		0	1	7	0	1	1	1	0	0	11	0	0	0	0	0	0
1	0	2	1	1	1	0	1	0	1	2	0		0		1	2	1	1	0	1	0	0	13	Brook	1	6	0	0	7	0	0	1	0	0	0	0	0	0	0	0	0	0
0	2	2	1	1	1	1	1	1	0		0		0		1	2	1	1	1	0	0	1	8		0		0	1	7	0	1	1	1	97	11	8	0	0	0	0	0	0
1	1	2	1	1	1	0	1	0	1	2	0		0		1	2	1	1	0	1	0	1	8		0		0	1	7	0	1	1	1	0	0	0	0	0	0	0	0	0
0	2	2	1	1	1	1	1	1	1	1	0		0		1	2	1	1	1	0	0	1	8		1	3	0	1	7	0	0	1	1	0	0	47	0	0	1	0	0	8
1	1	2	0	1	0		1	0	1	1	0		0		1	2	1	1	0	0	0	1	8		1	3	0	1	7	0	0	1	1	9	0	32	0	0	0	0	0	0
0	1	2	1	1	1	0	1	0	1	1	0		0		1	1	1	1	0	0	0	1	12		0		0	1	7	0	1	1	1	21	6	5	0	0	1	0	0	0
1	0	2	1	1	0		0		1	1	0		0		1	2	1	0	1	0	0	1	12		0		0	1	7	0	1	1	1	5	0	0	0	0	0	0	0	0
0	3	2	1	1	1	0	1	0	1	2	0		0		1	2	1	1	0	1	1	1	12		0		0	1	7	0	1	1	1	85	7	7	0	0	0	0	0	0
0	3	2	1	1	1	0	1	0	1	1	0		0		1	2	1	1	1	1	1	1	8		0		0	1	7	1		1	1	3	0	14	0	0	0	0	0	4
1	0	2	0	0	0		0		0		0		0		1	2	1	0	0	0	0	0	8		0		0	1	7	1		1	1	0	0	12	0	0	0	0	0	0
0	2	10	1	1	1	2	1	2	1	2	0		0		1	2	1	1	0	1	0	1	8		0		0	1	7	0	1	1	1	56	0	0	0	0	1	0	0	0
0	2	2	1	1	1	0	1	0	1	2	0		0		1	2	1	1	1	1	0	1	8		0		0	0	7	0	1	1	1	113	8	42	0	0	0	0	0	0
1	1	2	0	0	1	0	1	0	1	1	0		0		1	1	1	1	0	0	0	1	8		0		0	0	7	0	1	1	1	0	2	0	0	0	0	0	0	0
1	1	2	0	0	1	0	1	0	1	1	0		0		1	2	1	1	1	0	0	1	8		0		0	0	7	0	1	1	1	0	0	0	0	0	0	0	0	0
0	2	2	0	0	0		1	1	1	1	0		0		1	2	1	1	1	0	0	1	8		0		0	1	7	0	0	1	1	0	0	13	0	0	0	0	0	0
1	1	2	1	1	0		1	0	1	2	0		0		1	1	1	1	0	0	0	1	8		0		0	1	7	0	0	1	1	3	0	2	0	0	0	0	0	0
1	1	2	1	1	0		0		0		0		0		1	2	1	1	1	0	0	1	8		0		0	1	7	0	1	1	1	0	0	0	0	0	0	0	0	0
0	3	2	1	1	1	1	1	1	1	2	0		0		1	2	1	0	1	0	0	1	8		0		0	1	7	0	1	1	1	2	0	4	0	0	0	0	0	0
0	3	2	1	1	0		0		1	2	0		0		1	2	1	1	0	1	1	1	8		0		0	0	7	1		1	1	0	0	0	0	0	0	0	0	0
1	2	1	1	1	0		0		1	2	0		0		1	2	1	1	0	0	0	1	8		0		0	0	7	1		1	1	0	0	0	0	0	0	0	0	2
1	4	1	0	0	0		0		1	2	1	0	0		1	2	1	1	1	1	0	1	8		0		0	1	7	0	0	1	1	0	0	0	0	0	0	0	0	0
1	0	2	1	1	1	0	0		1	2	0		0		1	2	1	1	0	1	0	1	8		0		0	1	7	0	0	1	1	3	0	3	0	0	0	0	0	0
0	1	2	1	1	1	1	1	1	1	1	0		0		1	2	1	1	1	0	0	1	8		0		0	1	7	0	1	1	1	31	13	0	0	0	1	0	0	0
1	1	2	1	1	0		1	1	1	1	0		0		1	1	1	1	0	0	0	1	8		0		0	1	7	0	1	1	1	6	4	14	0	0	0	0	0	0
1	1	2	1	1	0		0		0		0		0		1	0	1	1	0	0	0	1	8		0		0	1	7	0	1	1	1	25	4	0	0	0	0	0	0	0
0	2	2	1	1	0		1	0	0		0		0		1	2	1	0	0	1	1	1	8		0		0	1	7	0	1	1	1	31	0	8	0	0	0	0	0	0
0	4	9	1	0	1	1	1	1	1	0	0		0		1	2	1	1	0	0	0	1	8		0		0	1	7	0	1	1	1	27	5	11	0	0	0	0	0	4
1	1	2	1	1	0		0		1	2	0		0		1	2	1	1	1	1	0	1	8		0		0	0	9	0	0	1	1	7	3	7	0	0	0	0	0	0
0	1	2	1	1	1	0	1	0	1	0	0		0		1	1	1	1	0	0	1	1	8		0		0	1	7	0	1	1	1	21	0	0	0	0	0	0	0	0
1	0	2	1	1	0		0		0		0		0		1	2	1	0	1	0	0	1	8		0		0	1	7	0	1	1	1	506	13	0	0	0	0	0	0	0
0	0	2	1	1	1	0	1	1	0		0		0		1	2	1	0	0	1	0	1	10		1	3	0	1	7	0	0	1	1	17	0	0	0	0	0	0	0	0
1	1	2	1	1	1	0	0		1	2	0		0		1	2	1	1	0	1	0	1	10		1	3	0	1	7	0	0	1	1	0	0	0	0	0	0	0	0	0
0	0	2	1	1	0		1	0	0		0		0		1	2	1	0	1	1	1	1	9		0		0	0	7	0	0	1	1	198	7	5	0	0	0	0	0	0
0	2	2	1	0	1	1	1	1	1	1	0		0		1	2	1	1	0	0	1	1	9		0		0	0	2	1		1	1	1493	67	3	0	0	1	0	0	0
1	0	2	0	0	1	1	1	1	1	1	0		0		1	2	1	1	1	0	0	1	9		0		0	0	2	1		1	1	43	7	17	0	0	0	0	0	0
0	2	2	1	1	0		1	1	0		0		0		1	1	1	0	1	0	0	1	9		0		0	0	7	1		1	1	198	17	0	0	0	1	0	0	0
1	0	2	1	1	0		0		0		0		0		1	2	1	1	0	1	0	1	9		0		0	0	7	1		1	1	1556	22	0	0	0	1	0	0	0
1	1	2	1	1	0		0		0		0		0		1	1	1	1	0	0	0	1	9		0		0	0	7	0	0	1	1	846	29	0	0	0	0	0	0	0
0	0	2	1	1	1	0	1	0	1	1	0		0		1	1	1	1	1	0	0	1	9		0		0	0	7	0	1	1	0	0	0	31	0	0	0	0	0	5
1	1	2	1	1	1	0	1	0	1	0	0		0		0		1	0	1	1	0	1	9		0		0	0	7	0	1	1	0	1022	45	22	0	0	0	0	0	7
0	2	10	0	0	1	0	1	0	1	1	0		0		1	2	1	0	1	0	0	0	9		0		0	0	2	0	0	1	1	878	0	3	0	0	0	0	0	0
1	1	2	1	1	1	0	1	0	1	2	0		0		1	2	1	0	1	1	0	1	9		0		0	0	2	0	0	1	1	6	0	0	0	0	0	0	0	0
0	0	2	1	1	0		0		0		0		0		1	2	1	1	0	1	0	1	8		0		0	0	7	0	0	1	1	54	0	0	0	0	1	0	0	2
1	0	2	1	1	0		1	0	0		0		0		1	2	1	1	1	0	0	0	8		0		0	1	7	0	1	1	1	5	0	0	0	0	0	0	0	0
0	1	10	1	1	1	1	1	1	0		0		0		1	2	1	1	1	0	0	1	8		0		0	1	7	0	1	1	1	39	7	2	0	0	0	0	0	0
1	0	2	1	1	0		0		0		0		0		1	1	1	1	1	1	0	1	8		0		0	1	7	0	1	1	1	46	5	51	0	0	1	0	0	8
0	1	2	1	1	1	0	1	0	1	2	0		0		1	2	1	1	0	1	0	1	9		0		0	0	2	0	0	1	0	93	11	0	0	0	0	0	0	0
0	1	2	1	1	1	0	1	0	1	0	0		0		1	1	1	1	0	0	1	1	8		0		0	1	7	0	1	1	1	164	13	3	0	0	0	0	0	0
0	2	2	0	1	0		0		0		0		0		1	2	1	1	1	0	0	0	12		0		0	0	7	0	1	1	1	4	0	14	0	0	0	0	0	0
1	0	2	1	1	1	0	1	0	0		0		0		1	1	1	1	0	0	0	1	12		0		0	0	7	0	1	1	1	3	0	2	0	0	0	0	0	0
1	2	0	1	1	1	0	1	0	1	2	1	0	0		1	2	0	0	0	1	0	1	12		0		0	0	7	0	1	1	1	12	0	0	0	0	0	0	0	0
1	0	2	1	1	1	1	1	1	1	2	0		0		0		1	1	1	1	0	1	9		0		0	0	2	0	0	1	0	138	9	11	0	0	0	0	0	0
0	1	2	1	1	1	1	1	1	1	2	0		1	1	1	2	1	0	1	0	0	1	8		0		0	0	7	0	0	1	1	61	6	9	0	0	0	0	0	4
1	4	9	1	1	1	0	1	0	1	0	0		0		1	0	1	0	0	0	0	1	12		0		0	1	7	0	1	1	1	107	13	3	0	0	1	0	0	0
0	4	9	1	1	1	0	1	0	1	0	0		0		1	1	1	1	0	0	0	1	10		0		0	0	7	0	1	1	1	551	18	13	0	0	0	0	0	0
1	0	2	0	1	0		0		1	0	0		0		1	1	1	1	0	0	0	1	10		0		0	0	7	0	1	1	1	65	7	3	0	0	0	0	0	0
1	3	2	1	1	1	0	1	0	1	2	0		0		1	2	1	1	0	1	0	1	10		0		0	0	7	0	1	1	1	31	11	38	0	0	0	0	0	8
0	2	2	0	0	0		1	1	1	2	0		0		1	1	1	0	1	1	0	1	10		0		0	0	7	0	1	1	1	0	0	8	0	0	0	0	0	0
0	2	2	1	1	1	0	1	0	1	0	1	0	0		1	2	1	1	0	1	0	1	5		0		0	0	9	0	0	1	0	18	5	0	0	0	0	0	0	0
1	1	2	1	1	0		0		0		0		0		1	2	1	1	1	1	0	1	5		0		0	0	7	0	1	1	1	122	12	0	0	0	0	0	0	0
0	1	2	1	1	1	0	1	0	1	1	0		1	0	1	1	1	1	0	0	1	1	13	Brook	0		0	0	7	0	1	1	1	18	0	0	0	0	0	0	0	0
1	1	2	1	1	0		1	0	1	2	0		0		1	2	1	1	1	1	1	1	13	Brook	0		0	0	7	0	1	1	1	4	0	0	0	0	0	0	0	0
0	1	2	1	1	0		1	0	1	1	0		0		1	1	1	1	1	0	1	1	5		0		0	0	7	0	1	1	1	13	0	3	0	0	0	0	0	0
0	1	2	1	1	1	0	1	0	0		0		0		1	1	1	1	0	0	1	0	8		0		0	1	7	0	1	1	1	945	9	21	0	0	0	0	0	0
1	3	2	1	1	0		0		0		0		0		1	2	1	1	0	1	0	1	8		0		0	1	7	0	1	1	1	0	0	0	0	0	0	0	0	0
0	2	10	0	0	1	0	1	0	0		0		0		1	1	1	1	0	0	0	1	10		0		0	0	7	0	1	1	1	0	0	3	0	0	0	0	0	0
1	1	2	0	0	0		1	1	1	2	0		0		1	2	1	1	1	1	1	1	10		0		0	0	7	0	1	1	1	0	0	4	0	0	0	0	0	0
1	1	2	1	1	0		0		0		0		0		1	0	1	1	0	1	0	1	13	Brook	0		0	0	7	0	1	1	1	2	0	3	0	0	0	0	0	0
1	1	2	1	1	1	0	0		1	2	0		0		1	2	1	1	1	1	0	1	13	Brook	0		0	0	7	0	1	1	1	13	0	4	0	0	0	0	0	0
0	0	2	1	1	0		0		0		0		0		1	1	0	0	1	1	0	0	13	Brook	0		0	0	7	0	1	1	1	148	21	7	0	0	1	0	0	0
1	1	2	1	1	0		0		0		0		0		1	2	1	0	1	0	0	1	10		0		0	1	7	0	0	1	1	1363	18	29	0	0	0	0	0	0
0	2	2	1	1	1	0	1	0	1	2	1	0	0		1	2	1	1	0	1	1	1	5		0		0	0	9	0	0	1	1	57	7	4	0	0	1	0	0	0
1	1	2	1	1	1	0	1	0	1	1	0		0		1	1	1	1	0	0	0	1	5		0		0	0	9	0	0	1	1	198	33	3	0	0	0	0	0	0
0	2	2	1	1	1	0	1	0	1	0	1	0	0		1	0	1	1	0	0	1	1	5		0		0	0	9	0	0	1	1	207	45	0	0	0	1	0	0	0
1	3	2	1	1	0		1	0	1	2	0		0		1	2	1	1	1	1	0	1	5		0		0	0	9	0	0	1	1	0	0	0	0	0	1	0	0	0
0	2	2	1	1	1	1	1	1	1	1	1	0	0		1	2	1	1	0	0	0	1	5		0		0	0	9	0	0	1	1	3	0	4	0	0	0	0	0	0
0	1	2	1	1	1	0	1	0	1	2	0		0		1	2	1	1	0	1	0	1	5		0		0	0	9	0	0	1	1	57	7	0	0	0	1	0	0	0
1	2	1	1	1	0		1	0	1	0	0		0		1	2	1	1	0	0	0	1												33	4	7	0	0	0	0	0	0
0	2	2	1	1	1	0	1	0	1	0	0		0		1	2	1	1	1	1	1	1	13	Brook	1	5	0	0	7	0	0	1	1	13	0	7	0	0	0	0	0	0
1	2	2	1	1	0		0		1	1	0		0		1	2	1	0	1	0	0	1	13	Brook	1	5	0	0	7	0	0	1	1	28	9	11	0	0	0	0	0	4
0	1	2	1	1	1	0	1	0	1	2	0		0		1	2	1	1	0	1	0	1	10		0		0	0	9	0	0	1	1	311	18	10	0	0	1	0	0	5
1	1	2	0	0	0		0		1	1	0		0		1	1	1	0	1	1	1	1	10		0		0	0	9	0	0	1	1	0	0	5	0	0	0	0	0	0
1	2	2	1	1	0		0		1	1	0		0		1	2	1	1	0	0	0	1	5		0		0	0	7	0	1	1	1	348	9	0	0	0	0	0	0	0
0	2	2	0	0	1	0	1	0	1	0	0		0		1	2	1	1	0	0	1	1	5		0		0	0	7	0	1	1	1	239	12	0	0	0	0	0	0	0
0	1	2	0	1	0		0		1	0	0		0		1	2	1	1	0	1	0	1	10		0		0	0	7	0	0	1	1	12508	104	132	0	0	0	0	0	0
1	2	2	1	1	1	0	1	0	1	0	0		0		1	2	1	1	1	1	1	1	10		0		0	0	7	0	0	1	1	148	11	10	0	0	0	0	0	4
0	2	2	1	1	1	0	1	0	1	0	0		0		1	1	1	1	0	0	1	1	10		0		0	0	7	0	0	1	1	5	0	0	0	0	0	0	0	0
0	1	2	0	0	1	1	1	0	1	0	0		0		1	1	1	0	0	0	0	1	8		0		0	1	7	0	0	1	1	107	14	3	0	0	0	0	0	0
1	1	2	1	1	0		0		1	2	0		0		1	2	1	1	0	1	0	1	8		0		0	1	7	0	0	1	1	7	0	1	0	0	0	0	0	0
0	0	2	1	1	0		0		0		0		0		1	2	1	1	0	1	0	1	8		0		0	0	9	0	0	1	1	16	0	0	0	0	0	0	0	0
1	1	2	1	1	0		0		0		0		0		1	2	1	1	1	0	0	1	8		0		0	0	9	0	0	1	1	31	0	0	0	0	0	0	0	0
0	1	2	1	1	1	1	1	1	1	1	1	1	0		1	2	1	1	0	0	1	1	8		0		0	1	7	0	1	1	1	87	0	5	0	0	0	0	0	0
1	0	2	1	1	1	0	0		1	2	0		0		1	2	1	1	0	1	0	1	8		0		0	1	7	0	1	1	1	0	0	2	0	0	0	0	0	0
1	3	6	1	1	0		0		1	2	0		0		1	2	1	1	1	0	0	1	12		0		0	1	7	0	1	1	1	1	0	0	0	0	0	0	0	0
0	3	2	1	1	1	0	1	0	1	0	0		0		1	1	1	1	0	0	1	1	12		0		0	1	7	0	1	1	1	53	0	9	0	0	0	0	0	0
1	0	2	1	1	0		1	1	1	1	1	0	0		1	1	1	1	1	0	0	1	12		0		0	1	7	0	1	1	1	51	0	13	0	0	0	0	0	0
0	2	2	1	1	1	0	1	0	1	1	0		0		1	2	1	1	0	0	0	1	8		0		0	1	7	0	0	1	1	40	0	4	0	0	0	0	0	0
1	0	2	1	1	0		0		1	2	0		0		1	2	1	1	0	1	0	1	8		0		0	1	7	0	0	1	1	0	0	0	0	0	0	0	0	0
0	0	2	0	0	1	0	1	1	1	2	0		0		1	2	1	0	1	0	1	1	8		0		0	1	7	1		1	1	892	0	0	0	0	0	0	0	0
1	0	2	1	1	1	0	1	0	0		0		0		1	1	1	1	0	1	0	1	8		0		0	1	7	1		1	1	1589	0	0	4	0	1	0	0	0
0	2	2	0	0	1	1	1	1	1	1	0		0		1	2	1	1	0	0	0	1	8		0		0	1	7	0	1	1	1	54	0	3	0	0	0	0	0	0
1	1	2	1	1	1	0	1	0	1	2	0		0		1	2	1	1	0	1	0	1	8		0		0	1	7	0	1	1	1	514	0	0	0	0	0	0	0	0
0	1	2	1	1	0		0		0		0		0		1	1	1	0	1	0	0	1	8		0		0	1	7	0	0	1	1	62	3	2	0	0	0	0	0	0
1	0	2	1	1	0		0		0		0		0		1	1	1	0	0	0	0	1	8		0		0	1	7	0	0	1	1	37	0	16	0	0	0	0	0	0
0	1	2	0	0	1	0	1	0	1	0	0		0		1	2	1	1	0	0	1	1	8		0		0	1	7	0	0	1	1	42	7	0	0	0	0	0	0	0
1	1	2	1	1	0		0		1	2	0		0		1	2	1	1	0	1	0	1	8		0		0	1	7	0	0	1	1	0	0	0	0	0	0	0	0	0
1	1	2	0	0	1	0	1	1	1	2	0		0		1	2	1	1	1	0	0	1	8		0		0	1	7	0	0	1	1	407	19	3	0	0	0	0	0	0
0	1	2	1	1	1	0	0		1	2	0		0		1	2	1	1	0	1	0	1	8		0		0	0	9	0	0	1	1	2134	43	0	0	0	1	0	0	0
1	0	2	1	1	0		0		1	1	0		0		1	1	1	1	0	0	0	1	8		0		0	0	9	0	0	1	1	3	5	0	0	0	0	0	0	0
0	2	10	1	1	1	0	1	0	0		0		0		1	2	1	1	1	0	1	0	8		0		0	0	9	0	0	1	1	12	3	0	0	0	1	0	0	0
0	2	2	1	1	1	0	0		1	2	0		0		1	2	1	1	0	1	0	1	8		0		0	0	9	0	0	1	1	78	7	0	0	0	0	0	0	0
1	0	2	1	1	1	0	1	0	1	2	0		0		1	1	1	1	0	0	0	1	8		0		0	0	9	0	0	1	1	0	0	0	0	0	0	0	0	0
0	0	2	1	1	1	0	1	0	1	2	0		0		1	2	1	1	0	1	0	1	10		0		0	1	9	0	0	1	0	42	0	0	0	0	0	0	0	0
1	2	1	1	1	0		0		1	0	0		0		1	2	1	1	1	0	0	1	8		0		0	1	7	0	1	1	1	9	0	1	0	0	0	0	0	0
1	2	2	0	1	0		0		1	1	0		0		1	2	1	1	0	0	0	1	13	Unprotected dug well	1	2	0	0	2	0	0	1	1	7	3	0	0	0	0	0	0	0
0	1	2	0	0	1	1	1	1	1	1	0		1	1	1	2	1	1	1	0	1	1	8		0		0	1	2	0	0	1	0	263	0	0	0	0	0	0	0	0
1	1	2	1	1	0		0		1	2	0		0		1	2	1	1	0	0	0	1	8		0		0	1	2	0	0	1	0	4	0	3	0	0	0	0	0	0
1	0	2	1	1	0		0		1	0	0		0		0		1	1	0	0	0	1	12		0		0	1	7	1		1	1	0	0	0	0	0	0	0	0	0
0	1	2	1	1	1	0	1	0	0		0		0		1	2	1	0	1	1	1	1	10		1	5	0	1	7	0	0	1	0	0	0	0	0	0	0	0	0	0
1	0	2	1	1	0		0		1	2	0		0		1	2	1	1	0	0	0	0	12		0		0	1	9	0	0	1	1	7	9	5	0	0	0	0	0	0
0	2	2	0	0	1	0	1	0	1	1	0		0		1	2	1	1	1	0	0	1	12		0		0	1	7	1		1	1	15	4	5	0	0	0	0	0	3
0	1	2	1	1	1	0	1	0	1	0	0		0		1	1	1	1	1	0	0	1	13	Unprotected dug well	0		0	0	7	0	1	1	1	2	3	0	0	0	1	0	0	0
1	0	2	0	0	1	0	1	0	1	1	0		0		1	2	1	1	1	1	1	1	13	Unprotected dug well	0		0	0	7	0	1	1	1	2	0	1	0	0	0	0	0	0
1	0	2	1	1	0		0		1	2	0		0		1	2	1	1	0	0	0	1	8		0		0	0	9	0	0	1	1	5	0	2	0	0	0	0	0	0
0	1	2	0	0	1	0	1	0	1	1	0		1	0	1	1	1	1	0	0	1	1	13	Unprotected dug well	1	60	0	0	2	0	0	1	1	2610	0	2	3	0	0	0	0	0
1	0	2	0	0	1	0	1	0	0		0		0		0		1	0	1	0	0	1	13	Unprotected dug well	1	60	0	0	2	0	0	1	1	290	0	6	0	0	1	0	0	0
1	0	2	1	1	1	1	1	1	1	1	0		0		1	2	1	1	1	0	0	1	12		0		0	1	7	0	1	1	1	10	0	30	0	0	0	0	0	0
0	0	2	1	1	1	0	0		1	2	0		0		1	2	1	1	1	1	0	1	12		0		0	1	7	0	1	1	1	14	0	3	0	0	0	0	0	0
1	1	2	1	1	0		0		1	2	0		0		1	2	1	1	0	0	0	0	10		1	5	0	1	7	0	0	1	0	120	0	118	0	0	0	0	0	0
1	0	2	0	0	0		1	0	1	0	0		0		1	2	1	0	1	1	0	1	13	Unprotected dug well	0		0	0	2	0	0	1	0	4	0	0	0	0	0	0	0	0
1	0	2	1	1	1	0	0		1	2	0		0		1	2	1	1	1	1	0	1	12		0		0	1	7	1		1	1	49	0	29	0	0	1	0	0	0
0	0	2	1	1	1	1	0		1	0	0		0		1	1	1	1	1	0	0	1	12		0		1	1	7	0	1	1	1	50	0	4	0	0	0	0	0	0
1	1	2	1	1	0		1	1	0		0		0		1	2	1	1	0	0	0	1	12		0		1	1	7	0	1	1	1	1	1	50	0	0	0	0	0	0
0	0	2	0	1	0		1	0	1	1	0		0		1	1	1	0	1	1	1	1	12		0		0	1	2	0	0	0		132	0	24	0	0	0	0	0	0
1	0	2	1	1	0		0		0		0		0		0		1	0	0	0	0	0	12		0		0	1	2	0	0	0		2	0	0	0	0	0	0	0	0
0	0	2	1	1	1	0	0		1	0	0		0		1	2	1	0	0	1	1	1	12		0		0	1	9	0	0	1	1	26	0	1	0	0	1	0	0	0
1	1	2	1	1	1	1	1	1	1	2	1	0	0		1	2	1	0	1	0	0	1	12		0		0	1	7	0	1	1	1	31	0	1	0	0	0	0	0	0
0	2	10	1	1	1	1	1	1	1	1	0		0		1	1	1	1	1	0	1	1	12		0		0	0	7	0	1	1	1	1	0	0	0	0	1	0	0	0
1	1	2	1	1	0		1	0	0		0		0		1	1	1	1	0	0	0	1	12		0		0	0	7	0	1	1	1	0	0	0	0	0	0	0	0	0
0	1	2	0	1	1	0	1	0	1	1	0		0		1	1	1	1	0	0	1	1	12		0		0	1	7	0	1	1	1	103	7	11	0	0	0	0	0	0
1	0	2	1	1	0		0		1	2	1	2	0		1	2	1	1	0	1	0	1	12		1	30	0	1	7	0	0	1	1	214	15	48	0	0	0	0	0	11
0	0	2	1	1	1	0	1	1	1	1	0		0		1	2	1	0	1	0	1	1	12		1	30	0	1	7	0	0	1	1	0	0	0	0	0	0	0	0	0
0	2	2	1	1	1	0	1	0	1	2	1	0	0		1	2	1	0	0	1	1	1	12		0		0	1	9	0	0	1	1	417	15	18	0	0	1	0	0	0
0	0	2	1	1	1	1	1	1	1	1	1	1	1	0	1	2	1	1	1	0	0	1	12		0		0	1	9	0	0	1	1	308	21	9	0	0	0	0	0	0
1	0	2	1	1	1	1	1	1	1	2	0		1	0	1	2	1	1	1	1	0	1	12		0		0	1	9	0	0	1	1	45	8	15	0	0	0	0	0	8
1	1	2	1	1	0		0		1	2	0		0		1	2	1	1	1	1	0	1	12		0		0	1	9	0	0	1	1	3	0	0	0	0	0	0	0	0
0	2	2	1	1	0		1	0	1	2	0		0		1	2	1	1	0	0	1	1	12		0		0	1	7	0	1	0		8	0	5	0	0	0	0	0	4
1	0	2	1	1	0		1	1	1	1	0		0		1	2	1	1	1	0	0	1	12		0		0	1	7	0	1	0		0	2	0	0	0	0	0	0	5
1	0	2	1	1	1	0	1	0	0		0		0		1	1	1	1	0	0	0	0												93	8	4	0	0	0	0	0	0
1	0	2	1	1	0		0		1	2	0		0		1	2	1	1	1	1	0	1	12		0		0	0	9	0	0	1	1	85	14	10	0	0	0	0	0	5
0	4	9	0	1	1	1	0		1	1	0		0		1	1	1	1	1	0	0	1	12		0		0	0	7	0	1	1	1	0	0	2	0	0	0	0	0	0
1	1	2	0	1	1	0	1	0	1	2	0		0		1	2	1	1	1	1	1	1	12		0		0	0	7	0	1	1	1	105	0	5	0	0	0	0	0	0
0	0	2	1	1	1	0	1	0	0		0		0		1	1	1	1	0	0	1	1	12		0		0	1	7	0	1	1	1	3	0	0	0	0	0	0	0	0
1	0	2	1	1	1	0	1	0	1	2	0		0		1	2	1	0	1	1	0	1	12		0		0	1	7	0	1	1	1	193	18	5	0	0	0	0	0	0
0	2	2	1	1	1	0	0		1	1	0		0		1	2	1	0	1	1	1	1	12		0		0	1	7	0	1	1	1	37	0	0	0	0	0	0	0	0
1	2	2	1	1	0		0		0		0		0		1	2	1	1	1	0	0	0	12		0		0	1	7	0	1	1	1	4	0	2	0	0	0	0	0	0
0	2	2	1	1	1	0	1	0	1	0	1	1	0		1	0	1	0	0	0	1	1	12		0		0	1	7	0	1	1	1	0	2	4	0	0	0	0	0	0
0	0	2	1	1	1	0	0		0		0		0		1	2	1	1	0	1	0	1	12		0		0	1	9	0	0	1	1	538	21	24	0	0	0	0	0	0
0	3	2	1	1	0		1	0	0		0		0		1	2	1	0	1	1	0	1	10		0		0	1	7	0	0	1	1	0	0	15	0	0	0	0	0	0
0	1	10	1	1	1	1	1	1	1	1	0		0		1	1	1	1	1	0	0	1	12		0		0	0	7	0	1	1	1	18	3	0	0	0	0	0	0	0
1	1	2	1	1	0		1	0	1	2	0		0		1	2	1	1	0	1	0	1	12		0		0	0	7	0	1	1	1	33	4	5	0	0	0	0	0	0
1	0	2	1	1	0		0		1	2	0		0		1	2	1	1	0	0	0	0	10		0		0	0	7	0	1	1	0	35	8	16	0	0	0	0	0	0
0	0	2	1	1	1	1	1	1	1	1	1	0	1	0	1	1	1	1	1	0	0	0	10		0		0	0	7	0	1	1	0	3	0	6	0	0	0	0	0	0
0	1	2	1	1	1	0	0		1	2	0		0		1	2	1	1	0	1	1	1	10		0		0	0	9	0	1	1	0	82	0	5	0	0	0	0	0	0
1	0	2	1	1	0		0		0		0		0		1	1	1	1	0	0	0	1	13	Unprotected dug well	0		0	0	7	0	1	1	1	69	7	31	0	0	1	0	0	7
0	1	2	1	1	1	0	1	0	0		0		0		1	2	1	0	1	0	0	1	10		0		0	1	7	0	0	1	1	57	4	53	0	0	0	0	0	11
1	1	2	1	1	0		1	2	1	2	0		0		1	2	1	1	1	1	0	1	13	Unprotected dug well	0		0	0	7	0	1	1	1	6	0	4	0	0	0	0	0	0
0	1	2	1	1	1	1	1	2	1	1	0		0		1	2	1	0	1	1	1	1	10		1	3	0	1	3	0	0	1	0	185	33	10	0	0	0	0	0	0
1	1	2	1	1	1	0	1	0	1	2	1	0	1	2	1	2	1	1	0	1	0	1	10		0		0	0	9	0	0	1	1	4	0	7	0	0	1	0	0	0
1	0	2	1	1	1	0	1	0	0		0		0		1	0	1	1	1	0	0	1	13	Unprotected dug well	0		0	0	7	0	1	1	1	2250	43	10	0	0	0	0	0	0
1	0	2	0	0	1	1	1	1	1	1	1	1	0		1	1	1	0	1	0	0	1	10		0		0	0	7	0	1	1	1	0	3	4	0	0	0	0	0	0
1	1	2	0	0	1	0	1	1	1	0	0		0		1	1	1	0	1	1	0	1	10		1	3	0	1	3	0	0	1	0	14	5	11	0	0	0	0	0	0
1	1	1	1	1	0		0		1	0	0		0		1	2	1	1	0	1	0	1	10		0		0	0	7	0	1	1	1	5	2	5	0	0	0	0	0	0
1	0	2	1	1	1	0	1	0	0		0		0		1	2	1	1	1	0	0	1	13	Unprotected dug well	0		0	0	7	0	1	1	1	3	0	0	0	0	0	0	0	0
1	0	2	1	1	0		1	1	1	1	0		0		1	1	1	0	0	0	0	1	10		0		0	1	7	0	1	1	1	0	0	2	0	0	0	0	0	0
1	1	2	1	1	1	0	1	0	1	2	0		1	0	1	2	1	1	0	1	0	0	10		0		0	0	7	0	0	1	1	67	8	3	0	0	0	0	0	0
1	1	2	1	1	1	0	1	0	1	2	0		0		1	2	1	0	0	0	0	1	10		0		0	0	7	0	1	1	1	5	0	5	0	0	0	0	0	0
1	1	2	1	1	0		0		1	2	1	0	0		1	2	1	1	0	1	0	1	12		0		0	1	9	0	1	1	1	0	0	2	0	0	0	0	0	0
0	3	6	1	1	1	0	1	0	1	0	0		0		1	1	1	1	0	1	1	1	12		0		0	1	9	0	1	1	1	0	2	0	0	0	0	0	0	0
0	0	2	1	1	1	0	1	0	1	0	0		0		1	2	1	0	1	1	1	1	13	Unprotected dug well	0		0	2	7	0	1	1	0	51	7	48	0	0	0	0	0	7
0	2	2	0	0	1	1	1	1	1	1	0		1	0	1	1	1	1	1	0	0	1	13	Unprotected dug well	0		0	0	7	1		1	1	3	0	0	0	0	0	0	0	0
0	2	2	1	1	1	0	1	0	1	1	0		0		1	2	1	1	0	0	1	1	12		0		0	1	7	0	1	1	1	5	0	0	0	0	1	0	0	0
1	1	2	1	1	0		0		1	2	0		0		1	2	1	1	1	1	0	1	12		0		0	1	7	0	1	1	1	2	0	0	0	0	0	0	0	0
1	0	2	1	1	0		1	0	1	2	0		0		1	2	1	1	1	0	0	1	13	Unprotected dug well	0		0	2	7	0	1	1	0	0	2	0	0	0	0	0	0	0
1	0	2	1	1	0		0		0		0		0		1	2	1	1	1	1	0	1	13	Unprotected dug well	0		0	2	7	1		1	1	437	23	6	0	0	0	0	0	0
0	0	2	1	1	1	0	1	0	1	2	0		0		1	2	1	1	0	1	0	1	12		0		0	1	9	0	0	1	0	197	11	13	0	0	0	0	0	0
1	0	2	1	1	0		0		1	0	0		0		1	1	1	0	0	1	0	1	12		0		0	1	9	0	0	1	0	11	0	0	0	0	0	0	0	0
1	0	2	1	1	0		0		1	2	0		0		1	2	1	1	0	1	0	1	10		0		0	0	7	1		1	1	0	0	0	0	0	0	0	0	0
1	1	2	1	1	0		0		0		0		0		1	1	1	1	1	1	0	1	10		0		0	0	7	1		1	1	0	0	6	0	0	0	0	0	0
0	1	2	1	1	1	1	1	1	1	1	1	1	0		1	2	1	1	1	0	0	1	10		0		0	0	7	1		1	1	336	0	9	0	0	0	0	0	0
1	2	2	0	0	0		1	0	0		0		0		1	2	1	0	0	1	1	1	13	Unprotected dug well	0		0	0	7	1		1	1	0	0	0	0	0	0	0	0	0
0	2	2	1	1	1	0	1	0	1	2	0		0		1	2	1	1	0	1	0	1	10		0		0	1	9	0	0	1	1	4	0	0	0	0	0	0	0	0
1	0	2	1	1	0		0		1	2	0		0		1	2	1	1	1	0	0	1	10		0		0	1	9	0	0	1	1	1	0	7	0	0	0	0	0	0
0	2	2	1	1	1	1	1	0	1	0	0		0		1	2	1	0	0	0	0	0	12		0		0	1	7	0	1	1	1	18	0	0	0	0	0	0	0	0
1	0	2	0	0	0		0		1	1	0		0		1	2	1	0	0	1	0	1	12		0		0	1	7	0	1	1	1	0	0	0	0	0	0	0	0	0
0	1	2	1	1	1	1	1	1	1	1	0		0		1	2	1	1	1	0	0	1	8		0		0	1	7	0	1	1	1	2367	0	0	0	0	0	0	0	0
1	0	2	1	1	0		0		1	2	0		0		1	1	1	1	0	0	1	0	8		0		0	1	7	0	1	1	1	20	0	4	0	0	0	0	0	0
0	2	2	1	1	1	0	1	0	1	1	0		1	0	1	2	1	0	1	1	0	1	13	Unprotected dug well	0		0	2	7	0	1	1	1	30	0	3	0	0	0	0	0	0
1	0	2	1	1	1	0	1	0	1	2	0		0		1	2	1	1	1	1	0	1	13	Unprotected dug well	0		0	2	7	0	1	1	1	144	0	22	0	0	0	0	0	0
0	1	2	1	1	0		0		0		0		0		1	1	1	1	0	0	1	1	12		0		0	1	7	0	1	1	1	48	0	14	0	0	0	0	0	0
1	1	2	1	1	0		0		0		0		0		1	1	1	1	1	0	0	1	12		0		0	1	7	0	1	1	1	5	0	21	0	0	0	0	0	0
1	0	2	1	1	0		0		0		0		0		1	2	1	1	1	1	0	1	13	Unprotected dug well	0		0	2	7	0	0	1	0	205	7	0	0	0	0	0	0	0
0	1	2	1	1	1	0	1	0	1	0	0		0		1	2	1	0	1	0	0	1	13	Unprotected dug well	0		0	2	7	0	0	1	0	88	0	15	0	0	1	0	0	0
0	1	2	1	1	1	0	1	0	1	1	0		0		1	2	1	1	1	0	1	1	10		0		0	1	7	0	1	1	0	180	14	0	0	0	0	0	0	0
0	1	2	1	1	1	0	1	0	1	1	0		0		1	2	1	1	1	1	0	1	13	Unprotected dug well	0		0	2	7	0	1	1	0	58	13	18	0	0	0	0	0	0
1	0	2	1	1	0		0		0		0		0		1	2	1	0	0	0	0	1	13	Unprotected dug well	0		0	2	7	0	1	1	0	2675	30	49	0	0	0	0	0	0
1	1	2	1	1	0		0		1	2	0		0		1	2	1	1	0	1	0	1	13	Unprotected dug well	0		0	2	7	0	1	1	0	253	13	3	0	0	0	0	0	0
0	1	2	1	1	0		1	0	0		0		0		1	0	1	0	0	0	0	0	13	Unprotected dug well	0		0	2	7	0	1	1	0	833	24	5	0	0	0	0	0	0
0	1	2	0	0	1	2	1	2	1	2	0		1	0	1	2	1	1	1	0	1	1												0	0	153	0	0	0	0	0	25
0	1	2	1	1	1	0	0		1	2	0		0		1	2	1	1	0	0	0	1	10		0		0	0	9	0	0	1	0	113	11	22	0	0	0	0	0	0
1	0	2	1	1	0		0		0		0		0		1	2	1	0	1	0	1	1	10		0		0	0	9	0	0	1	0	1068	24	15	0	0	0	0	0	0
1	1	2	1	1	0		1	0	1	2	0		0		1	1	1	1	0	1	0	1	10		0		0	0	9	0	0	1	0	0	0	0	0	0	0	0	0	0
1	1	1	1	1	0		1	1	1	0	0		0		1	2	1	1	1	1	1	1	10		0		0	0	9	0	0	1	0	59	8	18	0	0	0	0	0	0
0	1	2	1	1	1	0	0		1	2	0		0		1	2	1	1	0	0	0	1	10		0		0	0	9	0	0	1	0	35	0	0	0	0	0	0	0	0
0	1	2	1	1	1	1	1	1	1	1	1	0	0		1	2	1	1	1	0	0	1	10		0		0	0	7	1		1	1	1843	35	14	0	0	0	0	0	0
1	1	2	1	1	0		1	0	1	1	0		0		1	1	1	1	0	0	0	1	10		0		0	0	7	1		1	1	2918	0	23	0	0	0	0	0	0
0	2	2	1	1	0		0		1	0	0		0		1	2	1	0	1	0	1	1	8		1	5	0	1	7	0	1	1	0	581	17	21	0	0	0	0	0	5
1	1	2	1	1	0		0		1	2	0		0		1	2	1	1	1	1	0	1	8		1	5	0	1	7	0	1	1	0	535	23	4	0	0	0	0	0	0
1	0	2	0	0	0		0		1	2	0		1	0	1	2	1	0	1	0	0	1	8		1	5	0	1	7	0	1	1	0	205	14	20	0	1	0	0	0	7
0	2	2	1	1	1	1	1	1	1	2	0		0		1	2	1	1	0	0	0	1	8		1	5	0	1	7	0	1	1	0	163	8	7	0	0	0	0	0	0
1	1	2	1	1	0		0		1	0	0		0		1	0	1	1	0	0	0	0	12		0		0	1	7	0	1	1	1	0	0	8	0	0	0	0	0	5
1	1	2	1	1	0		0		1	2	0		0		1	2	1	1	0	1	0	1	10		0		0	2	9	0	0	1	1	5	0	13	0	0	0	0	0	0
0	2	10	1	1	1	1	1	1	1	1	0		1	0	1	2	1	1	1	1	0	1	10		0		0	1	7	1		1	1	30	8	9	0	0	0	0	0	5
1	1	2	1	1	1	1	1	1	1	1	0		0		1	2	1	1	0	0	0	1	10		0		0	1	7	1		1	1	2	0	12	0	0	0	0	0	7
1	0	2	0	0	0		1	0	1	2	0		0		1	1	1	1	1	0	0	1	8		0		0	1	7	1		1	1	2	0	0	0	0	0	0	0	0
1	1	2	1	1	1	0	1	0	1	2	0		0		1	2	1	1	0	1	0	1	10		0		0	1	9	0	0	1	1	0	0	3	0	0	0	0	0	0
1	1	2	1	1	1	1	1	1	1	1	1	0	0		1	2	1	0	1	0	0	1	10		0		0	1	9	0	0	1	1	4	2	3	0	0	0	0	0	3
1	0	2	1	1	0		0		1	0	0		0		1	0	1	1	0	0	0	1	10		0		0	1	7	0	1	1	1	4	0	0	0	0	0	0	0	0
1	1	2	1	1	1	0	1	0	1	2	0		0		1	2	1	1	0	1	0	1	10		0		0	1	7	0	1	1	1	0	0	0	0	0	0	0	0	2
0	1	2	1	1	0		1	0	1	1	0		0		1	2	1	1	1	0	0	1	8		0		0	2	7	1		1	1	2	0	7	0	0	0	0	0	0
1	0	2	1	1	1	1	1	1	1	1	1	1	0		1	2	1	1	0	0	0	1	12		0		0	1	7	0	1	1	1	404	0	147	0	0	0	0	0	0
1	1	2	1	1	0		1	1	1	1	0		0		1	0	1	1	0	0	0	0	13	Unprotected dug well	0		0	0	2	0	0	1	1	0	0	5	0	0	0	0	0	0
1	1	2	1	1	1	0	1	0	1	2	0		0		1	2	1	1	0	1	0	1	8		0		0	2	7	1		1	1	1	0	0	0	0	0	0	0	0
1	1	2	1	1	0		1	0	1	1	0		0		1	2	1	1	1	1	0	1	8		0		0	2	7	1		1	1	5	0	3	0	0	1	0	0	0
1	0	2	1	1	0		0		0		0		0		1	2	1	1	0	0	0	1	12		0		0	1	7	0	1	1	1	0	0	1	0	0	0	0	0	0
1	0	2	1	1	0		0		0		0		0		1	2	1	1	0	0	0	1	12		0		0	1	7	0	1	1	1	64	7	56	0	0	0	0	0	0
0	1	2	1	1	1	0	1	0	1	2	0		0		1	2	1	1	0	1	1	1	12		0		0	1	9	0	0	1	0	14	6	41	0	0	0	0	0	0
1	0	2	0	0	1	0	1	0	1	1	0		0		1	2	1	1	0	0	0	1	12		0		0	1	9	0	0	1	0	2	0	27	0	0	0	0	0	0
1	1	2	1	1	0		1	0	1	2	0		0		1	2	1	1	1	1	1	1	10		0		0	1	2	0	0	1	1	0	0	0	0	0	0	0	0	0
1	0	2	1	1	1	0	0		1	2	0		0		1	2	1	1	0	1	1	1	10		0		0	0	9	0	1	1	1	0	0	4	0	0	0	0	0	0
0	2	2	0	0	1	1	1	0	1	0	0		0		1	2	1	0	1	0	1	1	13	Unprotected dug well	0		0	0	2	0	0	1	1	5	0	3	0	0	0	0	0	0
0	0	2	1	1	0		1	1	1	1	0		0		1	1	1	0	0	0	0	1	10		0		0	1	7	0	1	1	1	28	0	0	0	0	1	0	0	0
1	0	2	1	1	1	1	1	1	1	0	0		1	0	1	2	1	0	1	0	0	1	10		0		0	1	7	0	1	1	1	5	0	1	0	0	0	0	0	0
0	3	2	1	1	1	0	1	0	1	0	0		0		1	2	1	1	1	1	0	1	10		0		0	1	7	0	0	1	1	4	0	0	0	0	0	0	0	0
1	1	2	0	1	1	0	1	0	1	1	0		1	0	1	2	1	0	0	1	1	1	10		0		0	1	7	0	0	1	1	0	0	3	2	0	0	0	0	0
0	0	2	1	1	0		1	1	1	1	1	0	0		1	2	1	1	1	0	0	1	10		0		0	1	7	0	1	1	1	350	0	1	0	0	0	0	0	2
1	1	2	1	1	1	0	1	0	1	2	0		0		1	2	1	1	0	1	0	1	10		0		0	1	7	0	1	1	1	14	0	26	0	0	0	0	0	0
0	0	2	1	1	1	0	0		1	2	0		0		1	2	1	1	0	1	0	1	10		0		0	0	9	0	0	1	1	52	0	9	0	0	0	0	0	0
1	1	2	0	1	0		0		1	2	0		0		1	2	1	1	1	0	0	1	12		0		0	1	7	1		1	1	40	0	25	0	0	0	0	0	0
0	0	10	0	1	0		1	2	0		0		0		1	2	1	0	1	0	0	0	12		0		0	1	7	0	1	1	1	259	0	6	0	0	0	0	0	0
1	0	2	1	1	0		0		0		0		0		1	2	1	1	0	1	0	1	12		0		0	1	7	0	1	1	1	780	0	36	0	0	1	0	0	0
1	0	2	1	1	0		0		0		0		0		0		1	1	0	0	0	1	12		0		0	1	7	0	1	1	1	5	0	21	0	0	0	0	0	0
0	1	2	1	1	1	0	1	0	1	2	0		0		1	2	1	1	1	1	0	1	10		0		0	0	9	0	0	1	1	3	0	2	0	0	0	0	0	0
1	0	2	1	1	0		0		1	1	0		0		1	2	1	0	0	0	0	1	10		0		0	0	9	0	0	1	1	0	0	0	0	0	0	0	0	0
1	2	2	1	1	1	0	1	0	1	2	0		0		1	0	1	0	0	0	0	1	10		0		0	0	9	0	0	1	1	4	0	1	0	0	1	0	0	0
0	2	2	1	1	1	0	1	0	1	2	0		0		1	2	1	1	0	1	0	1	10		0		0	0	9	0	0	1	1	1	0	0	0	0	0	0	0	0
0	3	2	1	1	1	1	1	1	1	2	0		1	0	1	2	1	0	1	1	1	1	10		0		0	1	7	1		1	1	25	4	8	0	0	0	0	0	0
0	1	2	1	1	0		1	1	1	0	0		0		1	2	1	1	0	0	1	1	10		0		0	1	7	0	1	1	1	12	0	4	0	0	0	0	0	0
1	1	2	1	1	0		0		1	2	0		1	1	1	2	0	0	1	0	0	1	10		0		0	1	7	0	1	1	1	281	11	0	0	0	0	0	0	0
0	1	2	1	1	1	1	1	1	1	1	0		1	0	1	2	1	0	1	0	0	1	13	Unprotected dug well	0		0	2	7	1		1	1	18	0	5	0	0	1	0	0	3
1	0	1	1	1	0		0		0		0		0		1	2	1	1	0	1	0	1	13	Unprotected dug well	0		0	2	7	1		1	1	0	0	0	0	0	0	0	0	0
0	1	2	1	1	1	0	1	0	0		0		0		1	1	1	0	1	0	1	1	13	Unprotected dug well	0		0	2	7	0	0	1	1	0	0	2	0	0	0	0	0	0
1	0	2	1	1	1	0	1	0	1	1	0		0		1	1	1	1	1	0	0	1	13	Unprotected dug well	0		0	2	7	0	0	1	1	107	23	0	0	0	0	0	0	0
0	3	2	1	1	1	0	1	1	1	1	0		0		1	2	1	0	1	0	0	1	13	Unprotected dug well	0		0	2	7	0	0	1	1	0	0	11	0	0	0	0	0	0
1	2	2	1	1	1	0	0		1	2	0		0		1	2	1	1	1	1	0	1	12		0		0	1	7	0	1	1	1	58	13	12	0	0	0	0	0	9
1	1	2	1	1	0		1	0	0		0		0		1	2	1	1	0	0	1	1	12		0		0	1	7	0	1	1	1	23	0	4	0	0	0	0	0	0
1	3	2	1	1	0		1	0	1	2	0		0		1	2	1	1	0	0	1	1	10		0		0	1	7	1		1	1	4	0	0	0	0	0	0	0	0
1	1	2	1	1	0		0		0		0		0		1	2	1	1	1	0	0	1	10		0		0	0	9	0	0	1	1	0	0	42	0	0	0	0	0	8
1	1	2	1	1	0		1	1	1	2	0		0		1	2	1	0	0	1	0	1	12		0		0	1	7	0	0	1	1	20	7	21	0	0	0	0	0	7
0	1	7	1	1	0		0		1	2	0		0		1	2	1	1	0	1	0	1	12		0		0	1	7	0	0	1	1	8	0	23	0	0	0	0	0	9
1	0	7	1	1	1	1	1	1	1	2	0		0		1	2	1	1	0	0	0	1	12		0		0	1	7	0	0	1	1	0	0	0	0	0	1	0	0	0
0	2	2	1	1	1	0	1	0	0		0		0		1	1	1	1	0	0	1	0	12		0		0	1	7	0	1	1	0	9	0	3	0	0	0	0	0	0
0	1	2	1	1	0		0		0		0		0		1	1	1	1	1	0	0	1	12		0		0	1	7	0	1	1	0	11	3	0	0	0	0	0	0	0
1	2	2	1	1	0		0		1	2	0		0		1	2	1	1	0	0	0	1	12		0		0	1	7	0	1	1	0	0	0	15	0	0	0	0	0	0
0	0	2	0	0	1	0	1	0	1	1	0		0		1	2	1	1	1	0	1	1	13	Unprotected dug well	0		0	2	7	1		1	1	0	0	10	0	0	1	0	0	0
1	1	2	1	1	1	0	1	0	1	1	0		0		1	1	1	1	1	0	0	0	13	Unprotected dug well	0		0	2	7	1		1	1	10	0	16	0	0	1	0	0	0
0	2	2	1	1	1	1	1	1	1	1	1	0	0		1	2	1	1	0	0	1	1	12		0		0	0	7	0	1	1	1	59	0	0	0	0	0	0	0	2
0	1	2	1	1	1	2	1	2	1	2	0		0		1	2	1	1	0	1	0	1	10		0		0	0	9	0	0	1	0	5	0	5	0	0	0	0	0	0
1	2	1	1	1	1	1	1	1	1	0	0		1	1	1	2	1	0	1	0	0	1	10		0		0	0	9	0	0	1	0	0	0	0	0	0	0	0	0	0
1	1	2	1	1	1	1	1	1	1	2	0		0		1	2	1	1	0	0	0	1	12		0		0	0	7	0	1	1	1	6	0	0	0	0	0	0	0	0
0	1	2	1	1	1	1	1	1	1	1	0		0		1	2	1	1	1	0	0	1	10		0		0	0	9	0	0	1	0	23	0	2	0	0	0	0	0	2
1	1	2	1	1	1	0	1	0	1	2	0		0		1	2	1	1	0	0	0	1	10		0		0	0	9	0	0	1	0	0	0	2	0	0	1	0	0	0
1	0	2	1	1	1	0	1	0	1	2	0		0		1	2	1	1	0	1	0	1	12		0		0	1	9	0	0	1	1	3	0	1	0	0	0	0	0	0
1	2	2	1	1	1	1	1	0	1	2	0		0		1	2	1	1	0	1	1	1	12		0		0	1	9	0	0	1	1	5	0	5	0	0	0	0	0	0
0	1	10	1	1	1	1	1	1	1	1	0		0		1	1	1	1	0	0	0	1	10		0		0	0	7	0	1	1	1	24	0	0	0	0	0	0	0	4
1	1	2	1	1	1	0	0		1	2	0		0		1	2	1	1	1	1	0	1	10		0		0	0	7	0	1	1	1	0	0	0	0	0	0	0	0	7
1	2	2	1	1	0		0		0		0		0		1	2	1	1	0	0	0	1	10		0		0	0	7	0	1	1	1	27	0	0	0	0	1	0	0	3
0	1	2	0	0	1	0	1	0	0		0		0		1	2	1	1	1	0	1	1	12		0		0	1	7	0	1	1	1	42	0	10	0	0	0	0	0	0
1	1	2	1	1	1	0	1	0	1	2	0		0		1	2	1	1	1	1	0	1	12		0		0	1	7	0	1	1	1	103	12	25	0	0	0	0	0	5
0	2	2	1	1	1	0	1	0	1	1	0		0		1	2	1	1	0	1	1	1	12		0		0	1	7	0	1	1	1	0	0	73	0	0	0	0	0	9
1	0	2	1	1	1	0	1	0	1	2	0		0		1	2	1	1	0	1	0	1	12		0		0	1	7	0	1	1	1	2	0	0	0	0	0	0	0	0
0	3	2	1	1	1	0	1	0	1	1	0		1	0	1	2	1	1	1	0	0	1	12		0		0	1	7	0	1	1	1	1	0	11	0	0	0	0	0	0
0	2	2	1	1	1	0	1	0	1	0	0		0		1	2	1	1	0	0	0	1	12		0		0	1	7	0	1	1	0	12	0	5	0	0	0	0	0	6
1	1	2	1	1	0		1	0	0		0		0		1	2	1	1	0	0	0	1	12		0		0	1	7	0	1	1	0	36	7	53	0	0	0	0	0	7
1	2	1	0	1	1	0	1	0	1	0	0		0		1	2	1	1	0	0	0	1	12		0		0	1	7	0	1	1	0	3	0	0	0	0	0	0	0	0
0	2	2	1	1	1	0	1	1	1	0	0		0		1	2	1	1	0	0	1	1	12		0		0	1	7	1		1	1	0	0	0	0	0	0	0	0	0
0	2	2	1	1	1	2	1	0	1	2	0		0		1	2	1	1	0	1	0	1	12		0		0	1	7	0	1	1	1	0	0	5	0	0	0	0	0	0
1	0	2	1	1	0		0		1	1	0		0		1	2	1	0	1	0	0	1	12		0		0	1	7	0	1	1	1	0	0	4	0	0	0	0	0	0
0	2	2	1	1	1	0	1	0	1	0	0		0		1	2	1	1	0	0	0	1	12		0		0	1	7	0	1	1	1	5	4	13	0	0	0	0	0	7
1	1	2	1	1	0		1	0	0		0		0		1	2	1	1	0	1	0	1	12		0		0	1	7	0	1	1	1	0	0	2	0	0	0	0	0	0
1	1	1	1	1	0		0		0		0		0		1	2	1	1	0	0	0	0	10		0		0	0	9	0	0	1	1	3	0	7	0	0	0	0	0	4
0	0	2	1	1	0		0		1	1	0		0		1	1	1	1	1	0	0	1	10		0		0	1	7	1		1	1	82	7	2	0	0	0	0	0	0
1	1	2	0	0	0		1	0	1	0	0		0		1	2	1	0	1	1	1	1	10		0		0	1	7	1		1	1	2	0	0	0	0	0	0	0	0
0	1	2	0	1	0		0		1	1	0		0		1	1	1	1	0	0	0	1	12		0		0	0	7	0	1	1	1	11	3	0	0	0	1	0	0	0
1	0	0	1	1	1	0	1	0	0		0		0		1	0	1	1	0	0	0	0	12		0		0	0	7	0	1	1	1	7	4	5	0	0	1	0	0	0
1	0	2	0	0	0		1	0	0		0		0		1	2	1	1	0	0	0	1	8		0		0	1	7	0	1	1	1	0	0	7	0	0	0	0	0	3
1	1	2	0	1	0		1	0	1	0	0		0		1	2	1	1	0	0	0	1	8		0		0	1	7	0	1	1	1	405	47	11	0	0	0	0	0	5
0	0	10	0	1	1	0	1	1	0		1	0	0		1	1	1	1	1	0	0	1	12		0		0	1	7	0	1	1	1	32	5	8	0	0	0	0	0	0
1	1	2	1	1	0		1	1	1	0	0		0		1	2	1	1	1	0	1	1	12		0		0	1	7	0	1	1	1	33	4	7	0	0	0	0	0	0
1	0	2	1	1	0		0		1	2	0		0		1	2	1	1	0	1	0	1	10		0		0	0	9	0	0	1	1	0	0	4	0	0	0	0	0	0
0	1	2	1	0	1	1	1	1	1	2	0		1	2	1	2	1	1	1	0	1	1	12		0		0	1	7	0	1	1	1	7	3	3	0	0	0	0	0	0
1	1	1	1	1	1	0	0		1	2	0		0		1	1	1	1	0	0	0	1	12		0		0	1	7	0	1	1	1	118	8	9	0	0	0	0	0	0
1	1	2	1	1	0		0		0		0		0		1	2	1	1	0	1	0	1	12		0		0	1	7	0	1	1	1	0	0	0	0	0	0	0	0	0
1	2	2	1	1	0		1	1	1	2	0		0		1	2	1	0	1	0	0	1	12		0		0	1	7	0	1	1	1	0	0	3	0	0	0	0	0	0
1	2	2	1	1	0		0		1	2	1	0	0		1	2	1	0	0	0	0	1	12		0		0	1	7	0	1	1	1	0	0	0	0	0	0	0	0	0
1	0	2	0	0	0		1	0	0		0		0		1	1	1	1	0	0	0	1	8		0		0	1	7	1		1	1	1	2	0	0	0	0	0	0	0
1	1	2	0	0	1	0	1	0	1	2	0		0		1	2	1	1	0	0	0	1	8		0		0	1	7	1		1	1	58	0	0	0	0	0	0	0	0
1	1	7	1	1	0		1	1	0		0		0		1	2	1	1	1	0	0	1	8		0		0	1	7	0	1	1	1	25	0	2	0	0	1	0	0	0
0	0	2	1	1	1	0	1	0	1	2	0		1	0	1	2	1	0	1	1	1	1	10		0		0	0	9	0	0	1	0	258	0	0	0	0	0	0	0	0
1	1	2	1	1	0		1	0	0		0		0		0		1	1	0	0	0	1	10		0		0	0	9	0	0	1	0	0	0	1	0	0	0	0	0	0
1	0	2	1	1	0		0		0		0		0		1	1	1	1	0	0	0	1	8		0		0	1	7	0	1	1	1	10	0	58	0	0	0	0	0	0
0	3	2	1	1	1	0	1	0	1	2	0		1	0	1	2	1	1	0	0	0	1	10		0		0	1	9	1		1	0	21	0	1	0	0	0	0	0	0
1	1	2	1	1	0		1	1	0		0		0		1	2	1	1	1	0	0	1	10		0		0	1	9	1		1	0	225	0	9	0	0	0	0	0	0
1	1	2	0	0	0		0		1	1	0		0		1	2	1	0	1	0	0	1	8		0		0	1	7	0	1	1	1	0	0	0	0	0	0	0	0	0
1	2	2	1	1	0		0		1	2	0		0		1	2	1	1	0	0	0	1	8		0		0	1	7	0	1	1	1	3	0	0	0	0	0	0	0	0
0	1	10	0	0	1	1	1	1	1	2	1	1	0		1	2	1	1	1	0	0	1	10		0		0	2	7	0	1	1	1	145	17	0	0	0	0	0	1	0
1	1	2	0	0	1	1	1	1	1	2	0		0		1	2	1	1	1	0	0	1	10		0		0	2	7	0	1	1	1	11	0	3	0	0	0	0	0	0
1	0	2	1	1	0		1	0	1	2	0		0		1	2	1	0	1	0	0	0	13	Unprotected dug well	1	10	0	2	6	0	0	1	1	14	0	5	0	0	1	0	0	0
1	1	2	0	0	0		1	1	1	1	0		0		1	1	1	1	1	0	0	0	10		0		0	0	7	1		0		0	0	6	0	0	0	0	0	0
0	2	2	1	1	1	0	0		1	2	0		0		1	2	1	1	0	1	1	1	10		0		0	1	7	0	0	1	1	68	13	7	0	0	0	0	0	0
1	1	2	1	1	1	0	1	1	1	2	0		0		1	1	1	1	1	0	0	1	13	Unprotected dug well	0		0	2	7	1		1	1	24	6	3	0	0	0	0	0	0
0	3	2	0	0	1	1	1	0	1	2	0		0		1	2	1	1	0	0	1	1	8		1	5	0	1	7	1		1	1	21	4	4	0	0	0	0	0	0
1	0	2	1	1	1	0	1	0	1	2	0		0		1	2	1	0	1	1	1	1	10		0		0	1	7	0	0	1	1	8	0	3	0	0	0	0	0	0
1	2	2	1	1	1	0	1	0	1	1	0		0		1	2	1	1	0	0	0	1	13	Unprotected dug well	0		0	0	7	0	1	0		43	7	5	0	0	0	0	0	0
1	1	2	1	1	0		0		1	2	0		0		1	2	1	1	1	1	0	1	10		0		0	1	7	0	0	1	1	47	5	13	0	0	0	0	0	0
1	0	2	1	1	0		0		0		0		0		1	2	1	1	0	1	0	1	10		0		0	1	7	0	0	1	1	5	0	6	0	0	0	0	0	0
0	3	2	0	0	1	2	1	1	1	1	1	1	1	0	1	2	1	1	1	0	1	1	10		0		0	0	7	0	1	1	1	13	6	0	0	0	0	0	0	0
1	2	2	1	1	1	0	0		1	1	0		0		1	1	1	1	0	0	0	1	10		0		0	0	7	0	1	1	1	581	43	4	0	0	0	0	0	0
1	1	2	0	0	0		1	0	1	0	0		0		1	2	1	1	1	0	0	1	13	Unprotected dug well	0		0	2	7	1		1	1	284	22	3	0	0	0	0	0	0
1	0	2	1	1	0		0		0		0		0		0		1	1	0	1	0	1	13	Unprotected dug well	1	4	0	0	7	1		1	1	803	13	4	0	0	0	0	0	0
0	1	2	1	1	1	0	1	0	1	2	1	0	1	0	1	2	1	1	0	1	0	1	10		0		0	0	9	0	0	1	0	746	25	7	0	0	0	0	0	0
1	2	2	1	1	0		0		1	1	0		0		1	2	1	1	0	1	1	1	10		0		0	0	9	0	0	1	0	28	0	3	0	0	0	0	0	0
0	2	2	1	1	1	0	1	0	1	1	0		0		1	2	1	0	1	1	1	1	12		1	30	0	1	7	0	1	1	1	915	48	39	0	0	0	0	0	12
0	2	2	1	1	1	1	1	1	1	1	0		0		1	2	1	1	0	1	1	1	12		0		0	1	7	0	1	0		83	8	0	0	0	1	0	0	0
1	0	2	0	0	0		0		1	1	0		0		1	1	1	1	1	1	0	1	12		0		0	1	7	0	1	0		0	0	48	0	0	0	0	0	10
1	0	2	1	1	1	0	0		1	2	0		0		1	2	1	1	0	1	0	1	12		0		0	1	2	0	0	1	1	0	0	31	0	0	0	0	0	8
0	3	2	0	0	1	1	1	2	1	0	0		0		1	1	1	1	0	0	1	1	13	Unprotected dug well	0		0	2	7	0	1	1	1	894	0	6	0	0	0	0	0	0
1	0	2	0	1	1	0	1	0	1	1	0		0		1	1	1	0	0	0	0	1	13	Unprotected dug well	0		0	2	7	0	1	1	1	594	0	4	0	0	1	0	0	0
0	1	2	0	0	1	1	1	1	1	1	1	0	1	0	1	2	1	0	1	0	0	1	12		0		0	1	7	0	1	1	1	716	0	6	0	0	1	0	0	0
0	1	2	0	0	1	0	1	1	1	0	0		0		1	2	1	0	0	1	1	1	13	Unprotected dug well	0		0	2	7	0	1	1	1	61	0	0	0	0	0	0	0	0
1	0	2	1	1	1	0	1	0	1	2	0		0		1	2	1	1	0	1	0	1	13	Unprotected dug well	0		0	2	7	0	1	1	1	256	0	0	0	0	0	0	0	0
1	0	1	0	0	1	1	1	1	1	1	0		0		1	1	1	1	1	1	0	1	13	Unprotected dug well	0		0	2	7	0	1	1	1	25	0	0	0	0	0	0	0	0
1	0	2	1	1	0		0		0		0		0		0		1	1	0	1	0	1	13	Unprotected dug well	0		0	2	7	0	1	1	1	84	0	1	0	0	0	0	0	0
1	2	2	1	1	1	0	1	0	1	2	0		0		1	2	1	1	0	1	0	1	12		0		0	1	7	0	1	1	1	50	0	1	0	0	0	0	0	0
0	2	2	0	0	1	1	1	1	1	1	0		0		1	2	1	1	1	0	1	1	8		0		0	1	7	1		1	1	1764	0	18	0	0	0	0	0	0
1	0	2	1	1	1	0	1	0	1	0	0		0		1	2	1	1	1	0	0	1	8		0		0	1	7	1		1	1	462	0	42	0	0	0	0	0	0
0	0	2	1	1	1	0	1	0	1	2	0		0		1	2	1	1	0	1	1	1	12		0		0	1	7	0	1	1	1	150	0	8	0	0	1	0	0	0
1	0	2	0	1	1	1	1	1	1	1	0		0		1	2	1	1	1	0	0	1	12		0		0	1	7	0	1	1	1	185	0	0	0	0	1	0	0	0
0	2	2	1	1	1	0	1	0	1	2	0		0		1	2	1	1	0	1	0	1	10		0		0	1	9	0	0	1	1	66	0	0	0	0	0	0	0	0
1	1	2	1	1	0		0		1	1	0		0		0		1	1	1	0	0	1	10		0		0	1	9	0	0	1	1	60	0	2	0	0	1	0	0	0
0	0	2	1	1	1	1	1	1	0		0		0		1	2	1	1	1	1	0	1	12		0		0	1	7	0	1	1	1	0	0	0	0	0	0	0	0	0
0	3	2	1	1	1	1	1	1	0		0		0		1	2	1	1	0	0	1	0	12		1	20	0	1	7	0	1	1	1	19	0	0	0	0	0	0	0	0
1	0	1	1	0	0		0		0		0		0		1	1	1	1	1	0	0	0	12		1	20	0	1	7	0	1	1	1	2952	0	0	0	0	0	0	0	0
0	0	2	1	1	1	0	1	0	1	2	0		0		1	2	1	1	1	0	0	1	12		1	30	0	1	2	0	0	1	0	12	4	0	0	0	0	0	0	0
1	0	2	1	1	1	0	1	0	1	1	0		0		1	2	1	1	1	0	0	1	12		1	30	0	1	2	0	0	1	0	39	0	3	0	0	0	0	0	0
1	1	2	0	0	1	1	0		1	1	0		0		1	2	1	0	1	1	0	1	12		1	30	0	1	7	0	1	1	1	268	0	3	0	0	1	0	0	0
0	0	2	1	1	1	0	1	0	1	0	0		0		1	2	1	0	0	0	1	1	12		0		0	1	7	0	0	1	1	1254	0	4	2	0	0	0	0	0
1	0	2	1	1	1	0	1	1	1	2	0		0		1	2	1	1	1	1	0	1	12		0		0	1	7	0	0	1	1	6	0	3	0	0	0	0	0	0
1	0	2	0	0	0		0		1	0	0		0		1	2	1	0	1	1	0	1	12		1	20	0	1	7	0	1	1	1	34	0	0	0	0	0	0	0	0
0	0	2	1	1	1	1	1	1	1	2	0		0		1	2	1	1	0	0	0	1	12		0		0	1	7	0	1	1	1	181	0	1	0	0	1	0	0	0
1	0	2	1	1	1	0	1	0	1	2	0		0		1	2	1	1	0	1	0	1	12		0		0	1	7	0	1	1	1	14	0	4	0	0	0	0	0	0
0	0	0	1	1	0		0		0		0		0		1	2	1	1	0	1	0	1	12		0		0	1	9	0	1	1	1	0	0	1	0	0	0	0	0	0
0	0	2	0	1	0		1	0	0		0		0		1	1	1	0	1	0	0	1	12		1	20	0	1	7	0	0	1	1	1	0	0	0	0	0	0	0	0
1	0	2	1	1	0		0		0		0		0		1	1	1	1	1	0	0	1	12		1	20	0	1	7	0	0	1	1	28	0	7	0	0	0	0	0	0
1	1	2	1	1	0		0		0		0		0		1	2	1	1	1	0	0	1	10		0		0	1	7	1		1	0	0	0	0	0	0	0	0	0	0
0	0	2	0	1	1	0	1	2	0		0		0		1	2	1	0	0	0	0	1	12		1	20	0	1	7	0	0	1	1	13	2	0	0	0	0	0	0	0
1	0	2	1	1	1	0	1	0	1	1	0		0		1	2	1	0	1	0	0	1	12		1	20	0	1	7	0	0	1	1	1752	0	4	0	0	1	0	0	0
0	0	2	1	1	1	0	1	0	1	2	0		0		1	2	1	1	1	1	1	1	12		0		0	1	9	0	1	1	1	16	0	0	0	0	0	0	0	0
1	2	2	1	1	0		1	0	1	1	0		0		1	2	1	1	1	0	0	1	12		0		0	1	9	0	1	1	1	3	0	1	0	0	0	0	0	0
1	2	2	1	1	0		0		1	2	0		0		1	2	1	1	0	1	0	1	12		0		0	1	9	0	1	1	1	23	0	4	0	0	0	0	0	0
0	2	2	1	1	1	0	1	0	1	0	0		0		1	2	1	1	1	0	0	1	12		0		0	1	9	0	1	1	1	4	0	0	0	0	0	0	0	0
1	1	2	0	1	1	0	1	0	1	2	0		0		1	2	1	0	0	0	0	1	12		1	20	0	1	7	0	0	1	1	7	0	0	0	0	0	0	0	0
1	1	2	0	0	0		0		1	2	0		1	0	1	2	1	0	1	0	0	1	12		1	20	0	1	7	0	0	1	1	98	5	0	0	0	0	0	0	0
0	0	2	1	1	0		0		0		0		0		1	2	1	1	1	0	0	1	12		0		0	0	7	0	1	1	1	28	0	15	0	0	0	0	0	6
1	1	2	1	1	0		0		0		0		0		1	1	1	1	0	0	0	1	12		0		0	0	7	0	1	1	1	4	0	9	0	0	0	0	0	0
1	0	2	1	1	0		0		0		0		0		1	2	1	1	0	1	0	1	12		0		0	1	9	0	1	1	1	6	0	15	0	0	0	0	0	0
0	3	2	1	1	0		1	1	1	2	0		1	0	1	2	1	1	1	0	1	1	12		0		0	1	9	0	1	1	1	10	4	7	0	0	0	0	0	0
0	0	2	1	1	1	0	1	2	1	2	0		0		1	2	1	1	0	1	0	1	12		0		0	1	9	0	0	1	1	2	0	3	0	0	0	0	0	0
1	0	2	1	1	0		0		0		0		0		1	2	1	1	0	0	0	1	12		0		0	1	9	0	0	1	1	483	19	15	0	0	1	0	0	4
0	0	2	1	1	0		0		0		0		0		0		0	1	0	0	0	1	12		0		0	1	7	0	1	1	1	0	0	0	0	0	0	0	0	0
1	0	2	1	1	1	0	1	1	0		0		0		0		1	1	1	0	0	1	12		0		0	1	7	0	1	1	1	3	0	3	0	0	0	0	0	0
1	3	2	1	1	0		0		1	1	0		0		1	1	1	1	1	1	1	1	12		0		0	1	9	0	0	1	1	13	0	5	0	0	0	0	0	0
1	2	2	1	1	0		0		0		0		0		1	2	1	1	0	0	0	1	12		0		0	1	9	0	0	1	1	0	0	4	0	0	0	0	0	0
1	1	2	1	1	1	1	1	1	0		0		0		1	2	1	1	0	0	0	0	12		0		0	0	7	0	1	1	1	10	3	3	0	0	0	0	0	0
0	1	2	1	1	1	1	1	1	0		0		1	0	1	2	1	1	0	0	0	1	12		0		0	0	7	0	1	1	1	48	0	1	0	0	0	0	0	0
0	1	2	1	1	1	1	1	0	0		0		0		1	2	1	1	0	0	0	1	10		0		0	1	7	0	1	1	0	11	0	0	2	0	0	0	0	0
1	0	2	1	1	1	0	0		1	2	0		0		1	2	1	1	0	1	0	1	10		0		0	1	7	0	1	1	0	9	0	0	0	0	0	0	0	0
1	2	2	1	1	0		0		0		0		0		1	1	1	0	0	0	0	1	10		0		0	1	7	0	1	1	0	0	0	0	0	10	0	0	0	0
0	1	2	0	0	1	2	1	2	1	2	0		0		1	2	1	1	0	0	0	0	12		0		0	0	7	0	1	1	1	126	0	5	0	0	0	0	0	0
1	0	2	1	1	1	0	1	2	1	2	0		0		1	2	1	1	0	0	0	1	12		0		0	0	7	0	1	1	1	7	0	0	1	0	0	0	0	0
0	1	2	0	0	1	0	1	0	1	1	0		0		1	1	1	1	1	0	1	1	8		1	5	0	1	7	0	0	1	1	0	0	8	0	0	0	0	0	0
1	1	2	0	0	1	0	1	0	1	2	0		0		1	2	1	1	1	0	0	1	8		1	5	0	1	7	0	0	1	1	10	0	0	0	0	0	0	0	0
1	0	1	1	1	0		0		0		0		0		1	2	1	1	0	0	0	1	12		0		0	1	7	0	1	1	1	16	0	0	0	0	0	0	0	0
0	1	2	1	1	1	1	1	1	1	1	0		0		1	2	1	1	1	0	0	0	12		0		0	1	7	0	1	1	1	92	0	0	0	0	0	0	0	0
0	0	2	0	0	1	1	1	1	0		0		0		1	2	1	1	0	0	0	1	8		1	20	1	0	7	0	1	1	1	114	0	3	0	0	1	0	0	0
1	0	2	1	1	0		0		1	2	0		0		1	2	1	1	0	1	0	1	8		1	20	1	0	7	0	1	1	1	8	0	7	0	0	0	0	0	0
0	1	2	1	1	1	0	1	0	1	2	0		0		1	2	1	0	0	0	0	1	12		0		0	1	9	0	0	1	1	61	0	0	0	0	0	0	0	0
1	1	2	1	1	1	0	1	0	1	2	0		0		1	2	1	0	1	0	0	1	12		0		0	1	9	0	0	1	1	11	1	0	0	0	0	0	0	0
1	2	2	0	1	0		0		1	2	0		0		1	2	1	1	1	0	0	1	8		1	20	1	0	7	0	1	1	1	1	0	0	0	0	0	0	0	0
0	2	2	0	0	0		1	0	0		0		0		1	2	1	1	0	0	0	1	8		1	20	1	0	7	0	1	1	1	26	0	2	0	0	0	0	0	0
0	0	2	0	0	1	1	1	1	1	0	0		0		1	2	1	1	0	0	1	1	8		1	15	0	1	7	0	1	1	1	120	14	0	0	0	0	0	0	0
1	0	2	0	0	0		0		0		0		0		1	2	1	1	0	0	0	1	8		1	15	0	1	7	0	1	1	1	130	0	0	0	0	0	0	0	0
0	1	2	1	1	1	2	1	0	1	2	0		0		1	2	1	1	0	1	0	1	8		1	15	0	1	7	0	1	1	1	9	1	2	0	0	0	0	0	0
0	1	0	1	1	0		0		1	0	0		0		1	2	1	1	0	0	0	1	12		0		0	1	7	0	1	1	1	14	0	0	0	0	0	0	0	0
1	1	1	1	1	0		0		0		0		0		1	2	1	1	0	0	0	1	12		0		0	1	7	0	1	1	1	0	0	0	0	0	0	0	0	0
1	1	2	1	1	0		0		0		0		0		1	2	1	0	0	1	0	1	12		0		0	1	7	0	1	1	1	0	0	0	0	0	0	0	0	0
0	2	2	1	1	1	0	1	1	0		0		0		1	2	1	1	0	0	0	1	12		0		0	1	7	0	1	1	1	5	0	0	0	0	0	0	0	0
0	2	10	0	0	1	1	1	0	1	1	0		0		1	2	1	1	1	0	1	1	12		1	20	0	1	7	0	0	1	1	8	0	2	0	0	0	0	0	0
1	0	2	1	1	0		1	1	1	0	0		0		1	2	1	1	0	0	0	1	12		1	20	0	1	7	0	0	1	1	131	4	1	0	0	0	0	0	0
0	1	2	0	0	1	1	1	1	1	1	0		0		1	2	1	0	0	0	1	1	12		1	20	0	1	7	0	0	1	1	295	0	2	0	0	1	0	0	0
1	1	2	1	1	1	0	1	0	1	2	1	2	0		1	2	1	1	1	0	0	1	12		1	20	0	1	7	0	0	1	1	21	6	15	0	0	0	0	0	7
0	1	2	1	1	1	0	1	0	1	2	0		0		1	2	1	1	1	0	1	1	10		0		0	1	7	0	0	1	1	21	4	3	0	0	0	0	0	0
1	0	2	0	0	0		1	0	0		0		0		1	2	1	1	0	0	0	1	10		0		0	1	7	0	0	1	1	0	0	3	0	0	0	0	0	0
0	3	2	1	1	1	0	0		1	2	1	0	0		1	2	1	1	0	1	0	1	10		0		0	1	7	0	0	1	1	13	0	0	0	0	0	0	0	0
0	1	2	1	1	1	0	1	0	1	1	0		0		1	2	1	0	1	0	0	1	10		0		0	1	7	0	0	1	1	28	0	0	0	0	0	0	0	0
1	3	2	1	1	0		0		0		0		0		1	2	1	1	1	1	0	1	10		0		0	1	7	0	0	1	1	1	0	0	0	0	0	0	0	0
0	0	2	1	1	1	0	1	0	1	2	0		0		1	2	1	0	1	0	0	1	12		1	20	0	1	7	0	0	1	1	61	5	5	0	0	0	0	0	0
1	1	2	1	1	0		0		1	0	0		0		1	1	1	1	0	0	0	1	12		1	20	0	1	7	0	0	1	1	26	0	7	0	0	0	0	0	0
0	2	2	1	1	1	0	1	0	1	2	1	0	1	0	1	2	1	1	1	0	0	1	8		1	5	1	0	2	0	0	1	0	15	5	3	0	0	0	0	0	0
1	0	2	0	0	1	0	1	1	1	2	0		1	0	1	2	1	0	0	0	0	0	8		1	5	1	0	2	0	0	1	0	15	8	2	0	0	0	0	0	0
0	2	2	0	0	1	1	1	2	1	2	0		1	0	1	2	1	0	0	0	1	1	8		1	5	1	0	2	0	0	1	0	24	9	0	0	0	0	0	0	0
0	3	8	1	1	0		0		0		0		0		1	2	1	1	0	0	0	1	10		0		0	0	9	0	1	1	1	0	0	0	0	0	0	0	0	0
1	1	1	1	1	0		0		0		0		0		1	2	1	1	0	1	0	1	10		0		0	0	9	0	1	1	1	0	0	0	0	0	0	0	0	0
0	3	2	1	1	1	1	1	1	1	2	0		0		1	1	1	0	1	0	1	1	12		1	30	0	1	7	0	0	1	1	52	12	0	0	0	0	0	0	0
1	0	2	1	1	1	0	0		1	2	0		0		1	2	1	1	0	1	0	1	12		1	30	0	1	7	0	0	1	1	2	8	0	0	0	0	0	0	0
0	2	10	1	1	1	0	1	0	1	0	0		0		1	2	1	1	1	0	0	1	8		0		0	1	7	0	1	1	1	1	0	0	0	0	0	0	0	0
0	4	2	1	1	1	0	1	0	1	1	0		0		1	2	1	1	0	0	1	1	12		0		0	1	7	0	1	1	1	23	12	0	0	0	0	0	0	0
0	1	2	1	1	1	0	1	0	1	1	0		0		1	2	1	1	1	1	0	1	8		0		0	1	7	0	1	1	1	2	4	0	0	0	0	0	0	0
0	2	2	1	1	1	2	1	0	1	2	0		0		1	2	1	1	1	1	1	1	10		0		0	0	9	0	1	1	0	19	0	4	0	0	1	0	0	0
0	4	9	1	0	1	1	1	1	1	1	0		0		1	2	1	1	1	1	1	1	10		0		0	0	7	0	1	1	1	16	0	1	0	0	0	0	0	0
1	0	2	1	1	1	1	1	1	1	2	0		0		1	2	1	1	1	1	1	1	10		0		0	0	7	0	1	1	1	842	0	4	0	0	0	0	0	0
0	0	2	1	1	1	0	1	1	1	2	0		0		1	2	1	1	0	0	0	0	8		0		0	1	7	0	1	1	1	256	0	5	0	0	1	0	0	0
1	0	2	1	1	1	0	0		1	2	0		0		1	2	1	1	0	1	0	1	8		0		0	1	7	0	1	1	1	58	0	1	0	0	1	0	0	0
0	1	2	1	1	1	0	1	1	1	2	0		0		1	2	1	1	1	1	1	1	10		0		0	1	7	0	0	1	1	2	1	2	0	0	0	0	0	0
1	0	2	1	1	1	0	0		1	0	0		0		1	2	1	1	0	0	0	1	10		0		0	1	7	0	0	1	1	32	0	2	0	0	0	0	0	0
1	2	2	1	1	0		0		1	0	0		0		1	1	1	1	0	0	0	1	8		1	5	0	1	7	0	1	1	1	55	0	0	0	0	0	0	0	0
0	2	2	1	1	1	0	1	0	1	2	0		0		1	2	1	0	0	1	1	1	10		1	2	0	0	9	0	1	1	1	0	0	1	0	0	0	0	0	0
1	1	2	1	1	0		1	0	1	1	0		0		1	1	1	1	1	1	1	1	10		1	2	0	0	9	0	1	1	1	2	1	0	0	0	0	0	0	0
0	4	9	1	1	1	1	1	1	1	1	1	0	0		1	1	1	1	1	0	0	1	10		0		0	0	7	0	1	1	1	15	0	0	0	0	0	0	0	0
1	2	2	1	1	0		0		0		0		0		1	2	1	1	1	1	0	1	10		0		0	0	7	0	1	1	1	3	0	0	0	0	0	0	0	0
0	2	2	0	0	1	1	1	1	1	2	0		0		1	2	1	1	0	1	1	1	10		0		0	1	7	0	0	1	1	0	0	0	0	0	0	0	0	0
1	1	10	1	1	1	0	1	0	1	2	0		0		1	2	1	1	0	0	0	1	10		0		0	1	7	0	0	1	1	0	0	0	0	0	1	0	0	0
0	2	2	0	0	1	0	1	0	1	1	0		0		1	2	1	1	1	0	1	1	8		0		0	0	2	0	0	1	1	10	0	5	0	0	0	0	0	0
0	1	2	1	1	1	0	1	0	0		0		0		1	2	1	1	0	1	0	1	8		0		0	1	7	0	1	1	1	38	0	0	0	0	0	0	0	0
0	1	2	1	1	0		0		1	1	0		0		1	2	1	0	1	1	1	1	8		0		0	1	7	0	0	1	1	0	0	4	0	0	0	0	0	0
0	2	2	1	1	0		1	0	0		0		0		1	2	1	1	1	1	0	1	8		0		0	0	7	0	1	1	1	0	0	0	0	0	0	0	0	0
1	2	2	1	1	0		0		0		0		0		1	1	1	0	1	0	0	1	8		0		0	0	7	0	1	1	1	16	0	12	0	0	0	0	0	0
1	1	2	1	1	1	0	1	0	1	1	0		0		1	2	1	1	0	1	0	1	8		0		0	1	7	0	0	1	1	3	0	1	0	0	0	0	0	0
0	1	2	1	1	0		1	1	1	2	0		0		1	2	0	1	1	1	0	1	8		0		0	1	7	0	0	1	1	0	0	0	0	0	0	0	0	0
0	3	2	1	1	1	2	1	0	1	2	1	0	0		1	2	1	1	0	1	0	1	8		0		0	0	9	1		1	1	12	0	0	0	0	0	0	0	0
1	3	2	1	1	0		1	0	1	2	0		0		1	2	1	1	0	1	0	1	8		0		0	0	9	1		1	1	26	0	18	0	0	0	0	0	0
0	1	2	1	1	1	0	1	0	0		0		1	0	1	0	1	1	0	1	1	0	8		0		0	1	7	0	1	1	1	0	0	4	0	0	0	0	0	1
1	1	2	1	1	0		0		1	1	0		0		1	1	1	0	1	1	0	0	8		0		0	1	7	0	1	1	1	18	0	4	0	0	0	0	0	0
1	1	2	1	1	0		0		0		0		0		1	2	1	1	1	0	0	1	8		0		0	1	7	0	0	1	1	0	0	0	0	0	0	0	0	0
0	1	2	0	0	1	2	1	2	1	2	0		0		1	2	1	0	1	1	1	1	7		0		0	1	7	0	1	1	1	0	0	0	0	0	0	0	0	0
0	1	2	1	1	1	0	1	0	1	2	0		1	0	1	2	1	1	0	1	0	1	13	Nampapa community	0		0	0	7	0	1	1	0	1016	0	56	0	0	0	0	0	0
0	2	10	1	1	1	0	1	0	1	1	0		0		1	2	1	1	0	0	0	1	13	Nampapa community	0		0	1	7	0	1	1	1	22	0	0	0	0	0	0	0	0
1	1	2	1	1	0		1	0	1	0	0		0		1	0	1	1	0	0	0	1	13	Nampapa community	0		0	1	7	0	1	1	1	30	0	0	0	0	0	0	0	0
0	1	10	0	1	0		1	1	1	1	0		0		1	2	1	1	1	0	0	1	12		1	30	0	1	7	1		1	1	740	0	58	0	0	0	0	0	0
1	2	2	1	1	0		0		0		0		0		1	2	1	1	0	1	0	1	12		1	30	0	1	7	1		1	1	9	0	3	0	0	0	0	0	0
0	1	10	1	1	1	1	1	1	1	1	0		0		1	2	1	1	1	0	0	1	13	Nampapa community	0		0	1	7	0	1	1	1	25	0	1	0	0	0	0	0	0
1	1	2	1	1	0		0		0		0		0		1	2	1	1	0	0	0	1	13	Nampapa community	0		0	1	7	0	1	1	1	0	0	48	0	0	0	0	0	0
1	1	2	1	1	0		0		0		0		0		1	2	1	1	0	0	0	1	13	Nampapa community	0		0	0	9	0	0	1	1	2178	0	0	0	0	0	0	0	0
1	0	2	0	0	0		1	0	0		0		0		1	2	1	1	1	1	0	1	7		0		0	1	7	0	1	1	1	562	0	18	0	0	0	0	0	0
0	1	2	0	0	1	1	1	1	1	2	0		0		1	2	1	1	0	0	0	1	10		0		0	0	7	0	1	1	1	17	0	5	0	0	0	0	0	0
1	2	2	1	1	1	0	1	0	1	2	0		0		1	2	1	1	0	0	0	1	10		0		0	0	7	0	1	1	1	272	0	10	0	0	0	0	0	0
0	3	2	0	0	1	0	1	0	1	2	0		0		1	2	1	0	1	1	1	1	13	Nampapa community	0		0	1	7	0	1	1	1	5	0	2	0	0	0	0	0	0
1	1	2	1	1	0		0		0		0		0		1	2	1	0	0	0	0	1	13	Nampapa community	0		0	0	7	0	1	1	0	47	0	6	0	0	1	0	0	0
0	1	2	1	1	1	2	1	0	1	0	0		0		1	2	1	1	0	1	0	1	13	Nampapa community	0		0	0	9	0	0	1	0	15	0	6	0	0	0	0	0	0
1	1	2	1	1	1	0	1	0	1	0	0		0		1	0	1	1	1	0	0	1	7		0		0	1	7	0	1	1	1	10	0	4	0	0	0	0	0	0
1	1	2	1	1	0		1	1	1	1	0		0		1	2	1	0	0	0	0	0	7		0		0	1	7	0	1	1	1	30	0	2	0	0	0	0	0	0
0	1	10	1	1	1	0	1	0	1	2	0		0		1	2	1	0	1	0	1	1	7		0		0	1	7	0	1	1	1	615	28	4	0	0	1	0	0	0
0	2	2	1	1	1	0	1	0	1	2	0		1	0	1	2	1	1	0	1	1	1	13	Nampapa community	0		0	0	9	0	0	1	0	0	0	0	0	0	0	0	0	0
1	1	2	1	1	0		1	0	1	2	0		0		1	2	1	1	0	0	0	1	13	Nampapa community	0		0	0	9	0	0	1	0	17	2	0	0	0	0	0	0	0
1	4	9	0	0	0		0		1	1	0		0		1	2	1	1	0	0	0	1	12		1	30	0	1	7	0	1	1	1	13	0	0	0	0	0	0	0	0
0	2	2	1	1	1	1	1	1	0		0		0		1	2	1	0	1	0	0	0	13	Nampapa community	0		0	1	7	0	1	1	1	398	22	4	0	0	0	0	0	0
1	2	2	1	1	1	0	1	0	0		0		0		1	2	1	0	0	0	0	0	13	Nampapa community	0		0	1	7	0	1	1	1	583	13	12	0	0	0	0	0	0
1	1	2	1	1	0		0		1	2	0		0		1	2	1	1	0	1	0	1	7		0		0	1	7	0	1	1	1	0	0	0	0	0	0	0	0	0
0	1	2	1	1	1	0	1	0	1	2	0		0		1	2	1	1	0	0	1	1	7		0		0	1	7	0	1	1	1	256	13	9	0	0	0	0	0	0
0	1	2	0	0	1	1	1	1	1	1	0		0		1	2	1	0	0	0	1	0	4		0		0	0	7	0	1	1	1	37	5	5	0	0	0	0	0	0
1	0	2	1	1	1	0	1	2	1	2	0		1	0	1	2	1	1	0	1	0	1	8		0		0	1	9	0	0	1	0	137	7	0	0	0	0	0	0	0
0	2	2	0	0	1	1	1	1	1	1	1	0	0		1	2	1	1	1	0	0	1	8		0		0	1	9	0	0	1	0	64	5	0	0	0	0	0	0	0
0	1	2	1	1	1	0	1	0	1	0	0		0		1	1	1	0	1	1	1	1	7		0		0	1	7	0	0	1	1	2840	68	0	0	0	0	0	0	0
1	0	2	1	1	0		1	0	0		0		0		1	1	1	1	0	0	0	0	7		0		0	1	7	0	0	1	1	163	18	0	0	0	0	0	0	0
0	0	2	1	1	1	0	1	0	1	2	0		1	0	1	2	1	0	0	1	0	1	7		0		0	1	7	0	0	1	1	77	8	4	0	0	0	3	0	0
0	1	2	1	1	0		1	1	1	1	0		0		1	2	1	0	1	1	0	1	8		0		0	1	7	0	0	1	1	345	0	7	0	0	0	0	0	0
1	1	2	1	1	0		0		1	1	0		0		1	1	1	1	1	1	0	1	8		0		0	1	7	0	0	1	1	26	0	0	0	0	0	0	0	0
0	1	2	1	1	1	0	1	0	1	0	0		0		1	2	1	1	0	0	1	1	8		0		0	1	2	0	0	1	0	51	0	3	0	0	0	0	0	0
1	1	2	1	1	1	0	1	0	1	2	0		1	0	1	2	1	1	0	1	0	1	8		0		0	1	2	0	0	1	0	315	43	8	0	0	0	0	0	6
0	2	2	1	1	1	0	1	0	1	1	0		0		1	2	1	0	1	1	1	1	7		0		0	1	7	0	0	1	1	73	0	4	0	0	0	0	0	0
0	1	2	1	1	1	1	1	1	1	1	0		1	1	1	2	1	1	1	0	0	1	8		0		0	1	2	0	0	1	1	14	0	3	0	0	0	0	0	0
0	0	2	1	1	1	0	1	0	1	1	0		0		1	2	1	1	0	0	1	0	8		0		0	1	7	0	1	1	0	36	0	5	0	0	0	0	0	0
1	0	2	1	1	1	0	1	0	1	2	0		0		1	2	1	1	0	1	0	1	8		0		0	1	7	0	1	1	0	471	15	0	0	0	1	0	0	0
1	0	1	1	1	1	0	1	0	1	2	0		0		1	2	1	0	1	0	0	1	10		0		0	2	7	0	0	1	1	372	5	2	0	0	0	0	0	0
1	3	2	1	1	1	0	1	0	1	0	0		0		1	2	1	1	0	1	0	1	10		0		0	2	7	0	0	1	1	53	8	4	0	0	0	0	0	0
1	0	2	1	1	0		0		0		0		0		1	2	1	1	1	0	0	1	8		0		0	1	7	0	1	1	1	503	0	0	0	0	0	0	0	0
1	1	2	1	1	1	1	1	1	0		0		0		1	2	1	1	0	0	0	1	8		0		0	1	7	0	1	1	1	26	0	0	0	0	0	0	0	0
1	0	2	1	1	0		0		1	0	0		0		1	2	1	1	1	0	0	1	8		0		0	1	7	0	0	1	0	526	0	3	0	0	0	0	0	5
1	1	2	1	1	0		0		1	2	0		0		1	2	1	0	0	1	1	1	8		0		0	1	7	0	0	1	0	11	0	3	0	0	0	0	0	11
1	0	2	1	1	0		1	0	1	2	0		0		1	2	1	1	0	0	0	1	8		0		0	0	7	0	1	1	1	22	0	0	0	0	0	0	0	0
1	1	2	1	1	0		0		0		0		0		1	2	1	1	0	0	0	0	8		0		0	0	7	0	1	1	1	10	0	0	0	0	0	0	0	0
0	2	2	1	1	1	0	1	0	1	0	0		1	0	1	2	1	1	0	1	0	1	8		0		0	0	7	0	1	1	1	143	0	1	0	0	0	0	0	0
1	1	2	1	1	0		0		0		0		0		1	2	1	1	1	1	1	1	8		0		0	1	7	0	0	1	1	1183	0	22	0	0	0	0	0	0
1	0	2	1	1	0		0		0		0		0		0		1	1	0	0	0	1	8		0		0	1	7	0	1	1	1	990	0	1	0	0	0	0	0	0
0	1	2	0	0	1	1	1	1	1	1	0		0		1	2	1	1	1	0	0	0	8		0		0	1	7	0	1	0		43	0	1	0	0	0	0	0	0
1	0	2	1	1	0		0		0		0		0		1	2	1	1	0	0	0	1	8		0		0	1	7	0	1	0		212	0	12	0	0	0	0	0	0
1	0	2	1	1	1	0	1	0	1	2	0		0		1	2	1	1	1	0	0	1	8		0		0	1	2	0	0	1	1	4	0	2	0	0	0	0	0	0
1	2	2	1	1	1	0	1	0	1	1	0		0		1	2	1	1	1	0	0	1	8		0		0	1	7	1		1	0	0	0	1	0	0	0	0	0	0
0	1	2	1	1	1	0	1	0	1	2	0		1	0	1	2	1	1	0	1	0	1	8		0		0	1	7	0	1	1	1	1248	36	0	0	0	0	0	0	0
0	1	2	1	1	1	1	1	1	1	2	0		0		1	2	1	1	1	0	0	1	10		0		0	2	7	0	0	1	1	31	0	6	0	0	0	0	0	0
0	2	2	0	0	1	1	1	1	1	1	1	0	0		1	2	1	0	1	0	0	1	8		0		0	0	7	0	1	1	0	166	0	20	0	0	0	0	0	0
1	0	2	1	1	0		0		1	2	0		1	2	1	2	1	1	0	1	0	1	8		0		0	0	7	0	1	1	0	520	0	2	1	0	0	0	0	0
0	1	2	1	1	1	0	1	0	1	1	0		0		1	2	1	1	1	0	1	1	8		0		0	1	7	0	0	1	0	151	0	8	0	0	0	0	0	1
1	1	2	1	1	0		0		0		0		0		1	2	1	1	0	0	0	1	8		0		0	1	7	0	0	1	0	1077	0	33	0	0	0	0	0	0
0	1	2	1	1	1	1	1	1	1	1	1	0	0		1	2	1	1	1	0	1	1	8		0		0	2	7	1		1	1	60	0	0	0	0	0	0	0	0
1	0	2	1	1	0		0		0		0		0		1	2	1	0	1	0	0	1	8		0		0	2	7	1		1	1	15	0	0	0	0	0	0	0	0
1	2	2	1	1	1	0	1	0	1	0	0		0		1	2	1	1	0	0	0	1	10		0		0	2	7	0	0	1	1	24	0	4	0	0	0	0	0	0
0	1	2	0	0	1	1	1	1	1	1	1	0	1	1	1	2	1	1	0	0	1	1	8		0		0	1	7	0	0	1	1	22	0	0	0	0	0	0	0	0
1	1	2	1	1	1	2	1	2	1	2	0		0		1	2	1	0	0	1	0	1	8		0		0	1	7	0	0	1	1	1	0	0	0	0	0	0	0	0

## Sheet: codebook
Variables	Code	Interpretation
Gender	0	Male
	1	Female
Highest education level completed	0	No school
	1	Primary school
	2	Lower secondary school
	3	Upper seconary school
	4	University/Bachelor
	5	Other
Occupation	0	None
	1	Housewife
	2	Farmer
	3	Office staff (Government)
	4	Office staff (NGO)
	5	University/College
	6	School student (primary/high school)
	7	Commerce
	8	Soldier/police
	9	Teacher
	10	Other
4.1. The water source always gives sufficient water for your needs?	0	No
	1	Yes
4.2. Do you have enough drinking water for yourself and your family?	0	No
	1	Yes
4.3. Do you consume raw meat?	0	No
	1	Yes
4.3.a. If yes, how often do you consume raw meat?	0	Less than 2 times per week
	1	1-5 times per month
	2	More than 5 times per month
4.4. Do you eat undercooked meat? Or any preparation: with lemon, vinegar etc.?	0	No
	1	Yes
4.4.a. If yes, how often do you consume undercooked meat?	0	Less than 2 times per week
	1	1-5 times per month
	2	More than 5 times per month
4.5. Do you consume raw/fermented/undercooked fish?	0	No
	1	Yes
4.5.a. If yes, how often do you consume raw fish?	0	Less than 2 times per week
	1	1-5 times per month
	2	More than 5 times per month
4.6. Do you consume raw shellfish? (e.g., praws, crab….)	0	No
	1	Yes
4.6.a. If yes, how often do you consume raw shellfish?	0	Less than 2 times per week
	1	1-5 times per month
	2	More than 5 times per month
4.7. Do you eat raw or undercooked snail (not snail from the sea)?	0	No
	1	Yes
4.7.a. If yes, how often do you consume snail?	0	Less than 2 times per week
	1	1-5 times per month
	2	More than 5 times per month
4.8. Do you consume fresh (undercooked) vegetables?	0	No
	1	Yes
4.8.a. If yes, do you wash the vegetables before consumption?	0	Less than 2 times per week
	1	1-5 times per month
	2	More than 5 times per month
4.9. Do you always put on shoes while you go outside a house?	0	No
	1	Yes
4.10. Do you clean your nail or cut your nail at least every two week?	0	No
	1	Yes
4.11. Do you feed animals near/under your house area?	0	No
	1	Yes
4.12. Do you feed a pig by yourself?	0	No
	1	Yes
4.13. Do you slaughter pigs by yourself?	0	No
	1	Yes
4.14. Do you use the animal feces to fertilise the crops (agriculture)?	0	No
	1	Yes
6.1. What is your main source of drinking water currently? (Single answer, your main source of drinking water)	1	River
	2	Dam
	3	Lake
	4	Pond
	5	Stream
	6	Canal or irragation canal
	7	Piped water
	8	Borehole or tube well
	9	Gravity fed water
	10	Protected dug well
	11	Protected springs
	12	Packaged/delivered water
	13	Other
6.1.a. Other types of water, specify:
6.2. Do you need to travel to get water?	0	No
	1	Yes
6.2.a. If yes, how long for the travelling time for getting water? (in minutes)	0	NA
	1	……..... minutes
6.3. Do you have to line up to collect water?	0	No
	1	Yes
6.4. Is your water source loacated on the premises, available when needed, free from fecal and priority chemical contamination?	0	No
	1	Yes
	2	Do not know
7.1. Where do you defecate mostly? (Single answer, main place where you defecate)	1	Field
	2	Forest
	3	Brushes
	4	Open bodies/open spaces
	5	Hanging latrines or bucket latrines
	6	Pour/flush latrines with piped sewer system
	7	Pid latrine
	8	Flush/pour to open drain
	9	Ventilated improved pit latrine
	10	Other
7.2. Do you share toilets/latrines between two or more households?	0	No
	1	Yes
7.3. If you have own facilities at home, are excreta safely disposed of in situ and/or transported and treated offside?	0	No
	1	Yes
8.1. Do you have handwashing facility on premises?	0	No
	1	Yes
8.1.a. If yes, do you wash your hands with soap?	0	No
	1	Yes
Results (number of parasite egg)
OV		Opisthrochis viverrini
MIF		Minute intestinal fluke
HW		Hookworm
TT		Trichuris trichiura
ASC		Ascaris lumbricoides
TN		Taenia
F.hepatica		Fasciola hepatica
Paragonimus		Paragonimus
TO		Trichostrongylus orientalis
